# Supplementary material for: The underlying molecular mechanisms and biomarkers between periodontitis and COVID-19
Source: BMC Oral Health. 2023 Jul 26;23:524. doi: 10.1186/s12903-023-03150-4 (PMC10369766; doi:10.1186/s12903-023-03150-4)
Supplement: Supplementary file 1 — Additional file 1: Supplementary table 1. The 1616 differentially expressed genes between periodontitis and healthy control. Supplementary table 2. The 10201 differentially expressed genes between COVID-19 and healthy control. Supplementary table 3. The 175 pairs of co-upregulated TF between periodontitis and COVID-19. [file 12903_2023_3150_MOESM1_ESM.xlsx]

## Sheet: Sheet1
Supplementary table 1 - The 1616 differentially expressed genes between periodontitis and healthy control
gene_name	logFC	AveExpr	t	P.Value	adj.P.Val	B	Sample_Group
TAS1R3	0.843767	1.50561	2.40355	0.0248542	0.51343	-3.70139	up
DVL1	-0.295835	5.86413	-2.2558	0.0340795	0.52512	-3.97903	down
TAS1R1	0.0655802	0.0474591	3.01085	0.00630796	0.51343	-2.46548	up
RERE	0.171255	0.814985	2.07087	0.0499827	0.53669	-4.31093	up
SLC25A33	0.175198	0.765887	2.23706	0.0354506	0.525156	-4.01348	up
PGD	0.422146	6.89454	3.14307	0.00462202	0.51343	-2.18038	up
PEX14	0.122531	0.843713	2.64073	0.0147363	0.51343	-3.23516	up
CTRC	0.0544303	0.0455822	2.55573	0.0178097	0.51343	-3.40495	up
CASP9	0.392529	1.86957	2.97524	0.00685474	0.51343	-2.54145	up
FAM131C	0.207646	0.696696	2.17441	0.0404068	0.528017	-4.12735	up
PADI1	1.17715	2.62781	2.19246	0.038918	0.527262	-4.09475	up
PADI4	0.0608312	0.0465221	3.38659	0.0025845	0.51343	-1.6442	up
TMCO4	0.348631	0.971921	2.71082	0.0125845	0.51343	-3.09304	up
PLA2G2F	-0.768413	1.02652	-2.43178	0.0233782	0.51343	-3.64717	down
MUL1	0.236655	4.88471	2.11317	0.045848	0.53669	-4.23663	up
FAM43B	-0.885077	2.06431	-3.37078	0.00268467	0.51343	-1.67939	down
DDOST	0.394156	7.16156	2.79205	0.0104622	0.51343	-2.92608	up
EPHB2	0.0562749	0.101287	2.12794	0.044479	0.532541	-4.21047	up
FUCA1	0.767796	4.09262	2.15836	0.041773	0.529965	-4.15618	up
NIPAL3	0.246057	2.97558	2.21598	0.0370529	0.527139	-4.05203	up
SRRM1	0.290828	3.19851	2.27213	0.0329246	0.52406	-3.94888	up
ZNF593	0.234712	6.65631	2.25494	0.0341417	0.52512	-3.98063	up
ZDHHC18	0.203177	3.69665	2.16752	0.0409885	0.528749	-4.13975	up
SLC9A1	0.392704	1.92647	2.42857	0.0235416	0.51343	-3.65334	up
FGR	0.579061	1.5235	2.36066	0.0272623	0.51343	-3.78306	up
STX12	0.320509	3.77615	2.66816	0.0138558	0.51343	-3.17976	up
SMPDL3B	0.778331	0.943108	3.04001	0.00589173	0.51343	-2.40302	up
PTAFR	0.665417	2.19993	2.4208	0.0239425	0.51343	-3.66831	up
YTHDF2	0.265907	4.24693	2.57219	0.0171715	0.51343	-3.37231	up
PTPRU	0.588041	1.8255	2.45676	0.0221403	0.51343	-3.5989	up
PTP4A2	0.446989	4.76378	2.6681	0.0138578	0.51343	-3.17989	up
FNDC5	0.129888	0.235583	2.94547	0.00734633	0.51343	-2.60467	up
RNF19B	0.509853	4.20777	3.01425	0.00625801	0.51343	-2.45821	up
PHC2	0.372058	2.35788	2.21681	0.0369886	0.527139	-4.05051	up
DLGAP3	0.0390602	0.0487433	2.9587	0.00712387	0.51343	-2.57661	up
THRAP3	0.307953	3.42454	2.19191	0.0389624	0.527262	-4.09575	up
SH3D21	-0.255197	1.61904	-2.99355	0.00656812	0.51343	-2.50243	down
CSF3R	1.099	1.69565	2.96998	0.00693922	0.51343	-2.55264	up
SNIP1	0.274077	2.99148	2.42351	0.0238021	0.51343	-3.66309	up
EPHA10	0.0581427	0.145812	2.58361	0.0167409	0.51343	-3.34958	up
POU3F1	-0.843596	6.18977	-2.30567	0.0306632	0.516518	-3.8865	down
AKIRIN1	0.376899	5.21168	3.23699	0.00369818	0.51343	-1.97515	up
PABPC4	0.316523	5.1439	2.18012	0.0399301	0.52773	-4.11705	up
HPCAL4	0.16137	0.125336	2.78017	0.0107498	0.51343	-2.95064	up
OXCT2	0.269778	0.393886	2.19286	0.0388858	0.527262	-4.09403	up
CAP1	0.245198	6.43874	2.17328	0.0405012	0.528017	-4.12938	up
PPT1	0.361711	4.84082	2.19633	0.0386052	0.527262	-4.08774	up
ZMPSTE24	0.230542	4.26628	2.38007	0.0261472	0.51343	-3.74621	up
SMAP2	0.386406	2.35782	2.28879	0.0317827	0.521639	-3.91795	up
SLFNL1	0.0961235	0.0807395	2.47647	0.0212068	0.51343	-3.56061	up
FAM183A	-0.235971	0.644869	-2.79436	0.0104071	0.51343	-2.9213	down
TMEM125	-0.304561	4.68792	-2.44136	0.0228958	0.51343	-3.62868	down
CCDC24	0.419939	2.20575	2.0943	0.047653	0.53669	-4.2699	up
ZSWIM5	0.045849	0.10916	2.15431	0.0421247	0.53008	-4.16344	up
AKR1A1	0.310015	5.53906	2.10561	0.0465637	0.53669	-4.24999	up
MKNK1	0.230791	1.94942	3.00229	0.00643543	0.51343	-2.48377	up
PDZK1IP1	0.526754	7.57177	2.63509	0.0149236	0.51343	-3.24651	up
CMPK1	0.266585	5.81475	2.39886	0.0251074	0.51343	-3.71035	up
DMRTA2	0.487389	0.298363	2.26326	0.0335473	0.52406	-3.96527	up
EPS15	0.23113	2.06994	2.12087	0.0451292	0.534528	-4.223	up
TXNDC12	0.337778	3.98915	2.52892	0.0188976	0.51343	-3.45791	up
KTI12	0.283757	5.55226	2.08634	0.0484329	0.53669	-4.28386	up
YIPF1	0.362576	2.98702	4.31922	0.000262776	0.51343	0.489339	up
LRRC42	0.203047	3.49239	2.34843	0.0279869	0.51343	-3.80618	up
TMEM59	0.334566	6.766	2.86797	0.00878935	0.51343	-2.76798	up
SSBP3	0.148672	0.852763	2.37562	0.0263988	0.51343	-3.75467	up
TTC4	-0.0407404	0.0807004	-3.00915	0.00633305	0.51343	-2.46911	down
PCSK9	-0.405918	2.04541	-2.73433	0.0119316	0.51343	-3.04496	down
TM2D1	0.266328	2.09561	2.14898	0.0425908	0.530433	-4.17297	up
PGM1	0.448075	2.5343	3.65462	0.00134951	0.51343	-1.04094	up
TCTEX1D1	0.166223	0.194062	3.34042	0.00288777	0.51343	-1.74683	up
IL12RB2	-0.280911	0.548025	-2.08304	0.0487604	0.53669	-4.28966	down
CTH	0.41088	0.47152	3.11205	0.00497342	0.51343	-2.24768	up
ACADM	0.370458	2.95026	2.43979	0.0229742	0.51343	-3.63171	up
PIGK	0.271104	1.54222	2.30648	0.0306107	0.516518	-3.88499	up
CTBS	0.343323	3.43675	2.93708	0.00749088	0.51343	-2.62243	up
BCL10	0.342484	4.94922	2.52946	0.018875	0.51343	-3.45684	up
HS2ST1	0.281583	1.50801	3.33097	0.00295397	0.51343	-1.76778	up
GTF2B	0.170812	3.35117	2.17626	0.0402514	0.528017	-4.12401	up
ZNF326	0.214125	2.72426	2.92805	0.0076495	0.51343	-2.64154	up
GFI1	0.432896	0.674313	2.3354	0.0287792	0.51343	-3.83076	up
TMED5	0.448124	4.2538	2.72053	0.0123107	0.51343	-3.0732	up
BCAR3	0.151129	0.34595	2.26178	0.0336522	0.52406	-3.968	up
GCLM	0.659287	3.57209	2.34031	0.0284785	0.51343	-3.82152	up
SLC44A3	0.256715	0.870946	2.3763	0.0263602	0.51343	-3.75338	up
CNN3	0.426374	5.23319	2.53061	0.0188272	0.51343	-3.45458	up
DPYD	0.175329	0.466878	2.49616	0.0203104	0.51343	-3.52218	up
SLC35A3	0.249002	1.58113	2.42262	0.0238478	0.51343	-3.66479	up
SLC30A7	0.367834	1.96466	2.72922	0.0120707	0.51343	-3.05543	up
HENMT1	0.637165	1.71331	3.10968	0.00500125	0.51343	-2.2528	up
SORT1	0.2322	4.05882	2.07557	0.0495074	0.53669	-4.30272	up
PSMA5	0.23998	4.68741	2.58524	0.0166805	0.51343	-3.34634	up
KCNA3	1.51627	2.03131	2.42167	0.0238973	0.51343	-3.66663	up
LRIF1	0.43056	2.93163	2.78787	0.0105626	0.51343	-2.93473	up
CHI3L2	0.796403	1.75151	2.60712	0.0158868	0.51343	-3.30265	up
ADORA3	0.531925	1.30951	2.11011	0.0461365	0.53669	-4.24204	up
RAP1A	0.222246	1.96312	2.11904	0.0452994	0.535383	-4.22625	up
DDX20	0.268434	2.87567	2.13463	0.0438701	0.531441	-4.19856	up
PHTF1	0.294251	0.850244	2.17887	0.0400342	0.52773	-4.11931	up
PTPN22	0.453487	0.791278	2.31671	0.0299511	0.515875	-3.86586	up
AP4B1	0.318312	2.84209	2.09067	0.0480072	0.53669	-4.27627	up
AMPD1	0.246483	0.170471	2.94622	0.00733355	0.51343	-2.60308	up
NGF	-0.0657878	0.0938117	-2.26892	0.033149	0.52406	-3.95482	down
NHLH2	-0.445425	1.89915	-2.20878	0.0376152	0.527139	-4.06514	down
ATP1A1	0.58512	6.47157	2.42349	0.0238027	0.51343	-3.66312	up
SEC22B	0.40524	4.36041	2.61953	0.0154526	0.51343	-3.27779	up
TXNIP	0.608273	9.46235	2.16589	0.0411272	0.529764	-4.14268	up
POLR3GL	0.334797	3.26197	2.16771	0.0409722	0.528749	-4.13941	up
ACP6	0.240855	1.18579	2.5906	0.0164828	0.51343	-3.33566	up
MCL1	0.3993	7.69105	2.92814	0.00764798	0.51343	-2.64136	up
GOLPH3L	0.342498	2.83468	2.45114	0.0224133	0.51343	-3.60978	up
PSMB4	0.251903	8.69268	2.43168	0.0233834	0.51343	-3.64737	up
CELF3	0.0227151	0.0260314	2.23881	0.035321	0.525156	-4.01029	up
THEM5	-1.0468	5.48264	-2.10172	0.0469358	0.53669	-4.25684	down
TCHHL1	0.068656	0.0351324	2.18065	0.0398861	0.52773	-4.1161	up
FLG2	-1.24334	3.76022	-2.07186	0.0498817	0.53669	-4.30919	down
LCE3E	-1.93247	8.62005	-2.59047	0.0164873	0.51343	-3.3359	down
LCE3D	-1.53954	10.4493	-2.41407	0.0242946	0.51343	-3.68123	down
LCE3A	-2.58494	8.84014	-3.33391	0.00293326	0.51343	-1.76128	down
LCE2D	-2.12243	2.83521	-3.19131	0.00412263	0.51343	-2.07523	down
LCE2C	-2.83416	4.09894	-3.55545	0.00171803	0.51343	-1.2655	down
LCE2B	-2.71332	3.421	-3.68879	0.00124152	0.51343	-0.963271	down
LCE2A	-2.48206	2.94165	-3.33057	0.00295685	0.51343	-1.76868	down
C1orf68	-2.83557	2.90301	-4.09014	0.000462936	0.51343	-0.0415653	down
KPRP	-1.66563	7.05714	-2.57717	0.0169826	0.51343	-3.36241	down
LCE1F	-2.77629	5.03247	-3.41815	0.00239528	0.51343	-1.5738	down
LCE1E	-1.11257	1.02457	-2.95631	0.00716356	0.51343	-2.58168	down
LCE1D	-1.37177	0.989819	-4.52879	0.000156467	0.51343	0.976076	down
LCE1C	-1.46508	2.88285	-2.74253	0.0117115	0.51343	-3.02814	down
LCE1B	-2.13254	2.52644	-3.39688	0.00252125	0.51343	-1.62127	down
LCE1A	-2.49837	2.59733	-3.38278	0.0026083	0.51343	-1.65268	down
LCE6A	-1.35727	1.431	-2.83912	0.00939257	0.51343	-2.82828	down
SPRR2G	-1.64687	10.8928	-2.27156	0.0329642	0.52406	-3.94993	down
PRR9	-1.81979	2.73308	-2.41842	0.0240661	0.51343	-3.67287	down
IL6R	0.384251	2.42031	2.25416	0.0341975	0.52512	-3.98205	up
PBXIP1	0.460156	4.89059	2.08142	0.0489209	0.53669	-4.29248	up
SHC1	0.425975	6.30603	2.78946	0.0105242	0.51343	-2.93144	up
KRTCAP2	0.462115	5.8419	2.3609	0.0272479	0.51343	-3.7826	up
MUC1	1.41708	4.88876	2.3284	0.0292128	0.515875	-3.84392	up
DAP3	0.176145	3.46489	2.07362	0.0497041	0.53669	-4.30613	up
RIT1	0.254282	5.18824	2.21978	0.0367597	0.527139	-4.0451	up
ARHGEF2	0.456601	2.14016	2.34335	0.0282933	0.51343	-3.81577	up
SSR2	0.363689	6.46422	2.58582	0.016659	0.51343	-3.34518	up
FCRL5	1.04555	1.0444	2.37136	0.0266422	0.51343	-3.76277	up
CD1D	0.395166	0.611573	2.22427	0.0364155	0.527139	-4.0369	up
CD1A	-0.592322	4.03771	-2.12687	0.0445763	0.532624	-4.21236	down
MNDA	0.845141	2.30986	2.66976	0.0138061	0.51343	-3.17653	up
VSIG8	-0.854576	6.84504	-2.32153	0.0296443	0.515875	-3.85681	down
COPA	0.306746	4.34354	2.38261	0.0260041	0.51343	-3.74137	up
NCSTN	0.368122	5.3253	2.08095	0.0489681	0.53669	-4.29331	up
SLAMF1	0.408422	0.428394	2.70218	0.0128327	0.51343	-3.11066	up
SLAMF7	1.16207	3.85386	2.68179	0.0134371	0.51343	-3.15213	up
F11R	0.371664	6.54378	3.21121	0.00393225	0.51343	-2.0317	up
NR1I3	0.0929616	0.19309	2.86044	0.00894325	0.51343	-2.78375	up
PCP4L1	1.04915	2.1864	3.89019	0.000757744	0.51343	-0.502578	up
SDHC	0.196174	3.13516	2.18193	0.0397803	0.52773	-4.11379	up
FCGR2A	0.756149	2.38061	2.55744	0.0177423	0.51343	-3.40156	up
FCGR3B	1.50425	2.20781	2.78404	0.0106552	0.51343	-2.94264	up
FCGR2B	0.756561	2.21008	2.30549	0.0306752	0.516518	-3.88684	up
FCRLB	0.707402	1.59594	2.3571	0.0274713	0.51343	-3.7898	up
ATF6	0.199905	1.65894	2.36186	0.0271919	0.51343	-3.78078	up
UAP1	0.458542	3.7487	2.64239	0.0146815	0.51343	-3.23182	up
ALDH9A1	0.303881	5.1293	2.23703	0.0354531	0.525156	-4.01354	up
CREG1	0.2685	6.25261	2.16075	0.0415674	0.529783	-4.15191	up
MPZL1	0.283321	4.11608	2.20977	0.0375376	0.527139	-4.06334	up
F5	0.11644	0.139021	2.44213	0.0228578	0.51343	-3.6272	up
FMO1	0.766556	1.32147	2.37641	0.026354	0.51343	-3.75317	up
PRRC2C	0.37224	3.5711	2.44183	0.0228723	0.51343	-3.62777	up
ANKRD45	0.0254044	0.0279639	2.38337	0.0259614	0.51343	-3.73991	up
RABGAP1L	0.0434561	0.154874	2.07409	0.0496569	0.53669	-4.30531	up
TOR3A	0.48445	4.36402	2.36959	0.0267437	0.51343	-3.76612	up
ABL2	0.234025	1.28489	2.11701	0.0454881	0.535383	-4.22984	up
TOR1AIP2	0.258113	3.83383	2.68887	0.0132243	0.51343	-3.13776	up
TOR1AIP1	0.228711	4.07256	2.0884	0.0482303	0.53669	-4.28026	up
LHX4	-0.0877124	0.0986824	-2.93148	0.00758895	0.51343	-2.63429	down
NPL	0.65172	2.5164	3.18557	0.00417923	0.51343	-2.08777	up
NCF2	0.56512	1.79295	2.95984	0.007105	0.51343	-2.57419	up
ARPC5	0.232484	6.65337	2.20974	0.0375395	0.527139	-4.06339	up
EDEM3	0.28524	3.18574	2.5128	0.0195809	0.51343	-3.48959	up
RGS18	0.427931	0.839052	2.165	0.0412029	0.529783	-4.14427	up
DENND1B	0.161826	1.06166	2.29951	0.031068	0.517675	-3.89801	up
KIF21B	0.460346	0.670975	2.15261	0.0422727	0.53008	-4.16648	up
CSRP1	0.394374	5.04243	2.33991	0.0285028	0.51343	-3.82227	up
TIMM17A	0.25188	4.84645	2.5007	0.0201092	0.51343	-3.51332	up
ARL8A	0.255511	4.44356	2.07073	0.0499971	0.53669	-4.31117	up
PTPN7	0.853381	1.84594	2.24099	0.0351591	0.525156	-4.00628	up
PPFIA4	-0.116993	0.202256	-3.52475	0.00185094	0.51343	-1.33471	down
MYBPH	0.0418027	0.0220053	2.48088	0.0210025	0.51343	-3.55201	up
CHI3L1	1.20793	3.98397	3.74035	0.00109444	0.51343	-0.845758	up
LAX1	1.33361	1.76086	2.4814	0.0209788	0.51343	-3.551	up
SOX13	0.311457	1.3978	2.18064	0.0398867	0.52773	-4.11611	up
PPP1R15B	0.373875	6.34121	2.92711	0.00766615	0.51343	-2.64352	up
NFASC	0.199105	0.511335	2.85819	0.00898959	0.51343	-2.78845	up
RASSF5	0.278929	3.24833	2.21718	0.03696	0.527139	-4.04984	up
DYRK3	0.371474	1.02163	2.17874	0.0400449	0.52773	-4.11955	up
MAPKAPK2	0.364205	4.33918	2.40512	0.0247697	0.51343	-3.69837	up
CR2	0.473497	0.508374	2.95997	0.00710279	0.51343	-2.5739	up
CR1	0.153815	0.188078	2.38501	0.0258697	0.51343	-3.73679	up
CD46	0.769999	5.27745	3.39607	0.00252617	0.51343	-1.62307	up
TATDN3	0.323195	2.03789	2.74964	0.0115238	0.51343	-3.01354	up
LBR	0.337161	3.64703	2.15636	0.0419463	0.530059	-4.15977	up
EPHX1	0.365456	3.08396	2.78541	0.0106221	0.51343	-2.93982	up
ACBD3	0.248746	4.25632	2.46509	0.0217409	0.51343	-3.58273	up
MIXL1	0.707441	0.382683	2.72674	0.0121387	0.51343	-3.0605	up
PARP1	0.323813	3.62552	2.15588	0.0419879	0.530059	-4.16063	up
PSEN2	0.380441	1.43818	3.20087	0.00403006	0.51343	-2.05432	up
COG2	0.243473	2.26109	2.2358	0.0355449	0.525156	-4.0158	up
SLC35F3	-0.042743	0.0747268	-2.54357	0.0182957	0.51343	-3.42901	down
HNRNPU	0.321912	6.3489	2.19814	0.0384596	0.527262	-4.08445	up
SCCPDH	0.372862	1.66662	2.22373	0.0364563	0.527139	-4.03788	up
ZNF124	0.129752	0.484467	2.19493	0.0387185	0.527262	-4.09029	up
NLRP3	0.318522	0.487139	2.21617	0.037038	0.527139	-4.05167	up
ADAM17	0.25698	2.52256	2.36756	0.0268606	0.51343	-3.76997	up
PDIA6	0.418279	4.66171	2.71899	0.0123537	0.51343	-3.07634	up
LAPTM4A	0.353801	6.62999	2.70027	0.012888	0.51343	-3.11454	up
TP53I3	0.528834	4.56407	2.36674	0.0269082	0.51343	-3.77154	up
DTNB	0.0827403	0.303786	2.75087	0.0114917	0.51343	-3.01102	up
HADHB	0.285859	4.30066	2.10432	0.0466864	0.53669	-4.25225	up
TMEM214	0.448417	5.60092	2.69138	0.0131495	0.51343	-3.13264	up
ABHD1	0.154031	0.198081	2.52538	0.0190456	0.51343	-3.46487	up
PREB	0.320752	6.43865	2.44418	0.0227558	0.51343	-3.62324	up
SNX17	0.232273	6.50206	2.13055	0.0442407	0.531441	-4.20583	up
PPM1G	0.347455	4.4653	2.50744	0.0198132	0.51343	-3.5001	up
NRBP1	0.21915	6.70643	2.50002	0.0201389	0.51343	-3.51463	up
GALNT14	0.180447	0.393631	3.0065	0.00637245	0.51343	-2.47478	up
EHD3	0.507976	2.78236	2.26231	0.0336145	0.52406	-3.96702	up
XDH	0.898977	2.06434	2.47129	0.0214484	0.51343	-3.57069	up
NLRC4	0.172573	0.256749	2.0915	0.0479259	0.53669	-4.27481	up
YIPF4	0.244677	3.37955	2.32056	0.0297058	0.515875	-3.85863	up
FAM98A	0.246983	4.82746	2.32542	0.0293993	0.515875	-3.84952	up
CYP1B1	0.908955	2.1106	3.13985	0.00465737	0.51343	-2.18738	up
EPAS1	0.476033	3.85347	2.12407	0.044834	0.533887	-4.21734	up
MCFD2	0.306467	5.00201	2.74021	0.0117735	0.51343	-3.03291	up
CHAC2	0.348711	2.58941	2.4086	0.0245839	0.51343	-3.69171	up
ERLEC1	0.637786	4.38345	2.884	0.00847023	0.51343	-2.73434	up
PSME4	0.227607	2.80784	2.29723	0.0312188	0.517675	-3.90226	up
B3GNT2	0.451255	3.57528	2.85028	0.00915482	0.51343	-2.805	up
PELI1	0.336885	4.08749	2.76951	0.0110143	0.51343	-2.97264	up
RAB1A	0.204106	5.04334	2.48547	0.0207927	0.51343	-3.54307	up
ACTR2	0.397332	5.88663	2.78568	0.0106156	0.51343	-2.93927	up
SPRED2	0.187857	1.33733	2.17378	0.0404591	0.528017	-4.12847	up
PLEK	0.796916	2.55542	2.18468	0.0395535	0.52773	-4.10883	up
ARHGAP25	0.260133	0.587716	2.13015	0.0442765	0.531441	-4.20653	up
GFPT1	0.454494	3.03151	2.91954	0.00780201	0.51343	-2.65953	up
ASPRV1	-2.45032	6.47013	-3.04654	0.00580223	0.51343	-2.389	down
FAM136A	0.254006	5.82434	2.62165	0.0153794	0.51343	-3.27353	up
FBXO41	0.299283	1.29389	2.45486	0.0222323	0.51343	-3.60258	up
MTHFD2	0.392263	3.62908	2.33618	0.0287313	0.51343	-3.8293	up
MOGS	0.464301	6.04844	2.44991	0.0224734	0.51343	-3.61216	up
MRPL19	0.24012	3.55211	2.25366	0.0342339	0.52512	-3.98298	up
TGOLN2	0.486043	6.33214	2.17882	0.0400381	0.52773	-4.1194	up
GGCX	0.430163	3.86021	2.73601	0.0118862	0.51343	-3.04152	up
VAMP5	0.515156	4.17582	2.71356	0.0125065	0.51343	-3.08744	up
EIF2AK3	0.399708	2.07009	2.83586	0.00946308	0.51343	-2.83507	up
RPIA	0.219003	1.61337	2.89637	0.00823172	0.51343	-2.70835	up
ARID5A	0.590692	2.41332	2.14181	0.043226	0.530504	-4.18578	up
INPP4A	0.276549	0.808894	2.27153	0.0329663	0.52406	-3.94998	up
MGAT4A	0.313364	1.10625	2.48511	0.0208089	0.51343	-3.54376	up
EIF5B	0.287747	3.83156	2.50856	0.0197644	0.51343	-3.4979	up
RNF149	0.343544	4.47419	4.36361	0.000235447	0.51343	0.592395	up
IL18RAP	0.167467	0.25638	2.12379	0.0448593	0.533887	-4.21782	up
SULT1C3	0.0271999	0.0174296	2.74041	0.0117682	0.51343	-3.0325	up
ACOXL	0.0211276	0.0132714	2.30589	0.0306491	0.516518	-3.88609	up
MERTK	0.245048	0.260139	3.38661	0.00258436	0.51343	-1.64415	up
TMEM87B	0.372586	3.28466	2.515	0.0194864	0.51343	-3.48527	up
SLC20A1	0.453822	3.56269	2.57516	0.0170586	0.51343	-3.36641	up
NT5DC4	0.0201466	0.0141749	2.31286	0.0301973	0.516518	-3.87305	up
IL1A	1.07729	5.65403	2.40441	0.0248081	0.51343	-3.69974	up
IL1B	1.17427	4.91992	2.30351	0.0308047	0.516518	-3.89054	up
IL37	-0.252577	0.20941	-2.4569	0.0221333	0.51343	-3.59862	down
CYP27C1	-0.400768	1.427	-2.10855	0.0462842	0.53669	-4.2448	down
PROC	-0.123337	0.359347	-2.40348	0.0248581	0.51343	-3.70152	down
POTEF	0.0556311	0.162752	2.26138	0.0336811	0.52406	-3.96875	up
PLEKHB2	0.206272	2.25327	2.38423	0.0259137	0.51343	-3.73829	up
NXPH2	-0.0110968	0.0109142	-2.1914	0.0390041	0.527422	-4.09668	down
ARHGAP15	0.0518068	0.0692635	2.1057	0.0465549	0.53669	-4.24982	up
ERMN	0.376451	0.566989	2.34635	0.0281125	0.51343	-3.81013	up
CYTIP	0.659155	0.931683	2.57584	0.0170328	0.51343	-3.36505	up
GCA	0.440608	1.62434	2.47595	0.0212306	0.51343	-3.56161	up
COBLL1	0.369204	1.87207	2.58288	0.0167682	0.51343	-3.35103	up
GORASP2	0.226922	4.8118	2.44584	0.0226737	0.51343	-3.62003	up
DLX2	-0.590694	2.19802	-2.16307	0.041368	0.529783	-4.14774	down
PDK1	0.498981	2.75491	2.34365	0.0282756	0.51343	-3.81522	up
ZNF385B	-0.0274493	0.0424149	-2.48248	0.0209293	0.51343	-3.5489	down
ITGA4	0.445838	0.883431	2.07657	0.0494067	0.53669	-4.30097	up
C2orf88	0.0855011	0.0978083	2.3929	0.0254332	0.51343	-3.72175	up
INPP1	0.443426	3.78821	3.50989	0.00191883	0.51343	-1.36815	up
STK17B	0.601683	2.98976	2.13329	0.0439917	0.531441	-4.20096	up
CASP10	0.603705	2.2608	2.76869	0.0110349	0.51343	-2.97434	up
STRADB	0.198185	0.682154	2.22911	0.0360472	0.527139	-4.02804	up
MPP4	-0.176155	0.294188	-2.09535	0.0475512	0.53669	-4.26806	down
METTL21A	0.219202	1.06058	2.21266	0.0373111	0.527139	-4.05807	up
CCNYL1	0.516086	3.10523	2.30301	0.0308374	0.516518	-3.89147	up
CXCR1	0.903701	2.72563	2.53641	0.0185875	0.51343	-3.44314	up
SLC11A1	0.48039	0.952463	2.26926	0.0331249	0.52406	-3.95418	up
GMPPA	0.359598	4.39138	2.17314	0.0405132	0.528017	-4.12964	up
TMEM198	0.48246	1.41984	3.01493	0.00624817	0.51343	-2.45677	up
RHBDD1	0.258242	1.2276	2.27272	0.0328833	0.52406	-3.94778	up
MFF	0.335729	3.8777	2.33931	0.028539	0.51343	-3.82339	up
AGFG1	0.352503	3.48758	2.33535	0.0287823	0.51343	-3.83086	up
SLC19A3	0.283645	0.571367	2.27562	0.0326826	0.52406	-3.94242	up
ITM2C	1.04977	4.12318	2.25026	0.0344799	0.525156	-3.98924	up
GPR55	0.170865	0.194449	2.38928	0.0256328	0.51343	-3.72866	up
NGEF	-0.430359	0.891566	-2.73617	0.0118819	0.51343	-3.04119	down
GPR35	0.131114	0.353837	2.20156	0.0381863	0.527139	-4.07825	up
SUMF1	0.137738	0.53948	3.16448	0.00439359	0.51343	-2.13379	up
ITPR1	0.142829	0.638921	2.50621	0.0198671	0.51343	-3.50252	up
EDEM1	0.596445	4.49298	3.26061	0.00349563	0.51343	-1.92322	up
SEC13	0.238742	4.74833	2.37943	0.026183	0.51343	-3.74742	up
PPARG	0.087414	0.240569	2.08465	0.0486004	0.53669	-4.28683	up
CAND2	0.0734823	0.173659	2.36257	0.0271506	0.51343	-3.77944	up
IQSEC1	0.310234	0.920063	2.75989	0.0112582	0.51343	-2.99245	up
NUP210	0.435577	1.14204	2.57936	0.0168998	0.51343	-3.35804	up
ANKRD28	0.288021	1.7413	2.76555	0.011114	0.51343	-2.9808	up
RARB	0.13607	0.177668	2.17483	0.0403713	0.528017	-4.12659	up
STT3B	0.279225	3.39913	2.14337	0.0430871	0.530504	-4.18299	up
CMTM8	0.0735134	0.172406	3.36767	0.0027048	0.51343	-1.6863	up
CMTM7	0.218936	0.367382	2.08311	0.0487529	0.53669	-4.28953	up
CMTM6	0.289224	5.92865	2.88316	0.00848671	0.51343	-2.73611	up
GLB1	0.276785	1.75292	2.10857	0.0462827	0.53669	-4.24477	up
PLCD1	-0.309106	4.19145	-2.21354	0.0372424	0.527139	-4.05647	down
MYRIP	0.0379347	0.0773386	2.41441	0.0242766	0.51343	-3.68058	up
HHATL	0.0384235	0.0356469	2.17014	0.0407663	0.528585	-4.13504	up
CCRL2	0.567529	1.16473	2.3464	0.0281093	0.51343	-3.81003	up
LTF	0.458068	0.453748	3.37072	0.00268508	0.51343	-1.67953	up
CCDC12	0.134401	2.47314	2.31291	0.0301946	0.516518	-3.87297	up
CAMP	0.253961	0.21098	2.41524	0.0242329	0.51343	-3.67898	up
SLC25A20	0.305303	1.54562	2.5915	0.0164497	0.51343	-3.33386	up
GPX1	0.38736	9.60749	2.83864	0.00940303	0.51343	-2.82929	up
BSN	0.0153047	0.0312488	2.23633	0.0355051	0.525156	-4.01482	up
AMIGO3	0.34401	3.21447	2.08156	0.0489078	0.53669	-4.29225	up
GMPPB	0.284582	4.65017	2.07179	0.049889	0.53669	-4.30932	up
HYAL3	-0.343837	2.67473	-2.58465	0.0167024	0.51343	-3.34751	down
TUSC2	0.290841	4.73906	2.65555	0.0142542	0.51343	-3.20526	up
CYB561D2	0.426474	3.392	2.50347	0.0199871	0.51343	-3.50789	up
MAPKAPK3	-0.291898	4.30808	-2.14397	0.0430342	0.530504	-4.18193	down
MANF	0.293946	7.18889	2.78901	0.010535	0.51343	-2.93237	up
ABHD14B	0.267257	4.20849	2.39984	0.0250544	0.51343	-3.70848	up
ALAS1	0.49799	4.25735	3.39121	0.0025559	0.51343	-1.6339	up
TLR9	0.707882	1.12367	2.27753	0.0325504	0.52406	-3.93887	up
SPCS1	0.46667	6.80196	3.13386	0.00472375	0.51343	-2.20038	up
ITIH1	0.0849868	0.0463423	3.05292	0.00571602	0.51343	-2.37529	up
ITIH3	0.0805221	0.0609548	2.49091	0.0205458	0.51343	-3.53244	up
SFMBT1	0.158506	0.683247	2.34038	0.0284737	0.51343	-3.82137	up
RFT1	0.321349	2.3462	2.67783	0.0135573	0.51343	-3.16016	up
ARF4	0.358524	6.01773	3.13819	0.00467565	0.51343	-2.19098	up
FAM107A	0.395564	0.850016	3.18185	0.00421621	0.51343	-2.09588	up
FAM3D	0.571756	3.05418	3.07766	0.00539314	0.51343	-2.322	up
PTPRG	0.113206	0.242253	2.40262	0.0249044	0.51343	-3.70317	up
KBTBD8	0.381598	2.16123	2.72403	0.0122136	0.51343	-3.06605	up
SUCLG2	0.208387	1.20216	2.4568	0.0221383	0.51343	-3.59882	up
FRMD4B	0.197194	1.48838	2.34468	0.0282131	0.51343	-3.81327	up
PROK2	0.591192	0.632106	2.68749	0.0132654	0.51343	-3.14055	up
RYBP	0.364291	2.55367	3.00077	0.00645843	0.51343	-2.48704	up
FILIP1L	0.21969	0.495914	2.36062	0.0272646	0.51343	-3.78314	up
TFG	0.256491	4.73698	2.69772	0.0129626	0.51343	-3.11974	up
CBLB	0.23405	0.596954	2.46022	0.0219736	0.51343	-3.59219	up
SIDT1	0.223128	0.20013	2.65723	0.0142005	0.51343	-3.20187	up
ATP6V1A	0.325047	3.81129	2.77884	0.0107825	0.51343	-2.95339	up
B4GALT4	0.378037	2.60034	3.35051	0.00281866	0.51343	-1.72443	up
TMEM39A	0.356001	2.57605	2.37511	0.0264279	0.51343	-3.75564	up
NR1I2	0.0139058	0.00980451	2.14154	0.0432504	0.530504	-4.18626	up
GOLGB1	0.313557	3.63948	2.08499	0.0485669	0.53669	-4.28624	up
EAF2	0.550542	0.873944	2.60097	0.0161061	0.51343	-3.31494	up
SLC15A2	0.686442	0.954216	2.24052	0.0351942	0.525156	-4.00715	up
ILDR1	0.373186	0.81345	2.66276	0.0140252	0.51343	-3.1907	up
CSTA	-0.336317	10.5653	-2.25454	0.0341702	0.52512	-3.98136	down
FAM162A	-0.53799	5.07275	-2.84119	0.00934812	0.51343	-2.82397	down
SEMA5B	0.0319499	0.0514058	2.23345	0.0357203	0.525156	-4.0201	up
PDIA5	0.253436	0.550635	2.52583	0.0190267	0.51343	-3.46398	up
PODXL2	0.283776	0.930688	2.82607	0.00967826	0.51343	-2.85547	up
SEC61A1	0.447434	6.74915	2.60964	0.0157975	0.51343	-3.29759	up
RPN1	0.375528	4.56204	2.71244	0.0125384	0.51343	-3.08974	up
RAB43	0.114423	0.261026	2.26026	0.0337603	0.524368	-3.9708	up
MBD4	0.335989	4.70535	2.5839	0.0167304	0.51343	-3.34901	up
PIK3R4	0.226289	2.11406	2.07999	0.049064	0.53669	-4.29499	up
UBA5	0.323055	3.69523	2.7142	0.0124886	0.51343	-3.08615	up
SRPRB	0.433993	3.66584	2.87297	0.00868861	0.51343	-2.7575	up
ESYT3	-0.618052	1.51677	-2.23631	0.0355064	0.525156	-4.01486	down
COPB2	0.33356	5.3532	2.73114	0.0120183	0.51343	-3.0515	up
ZBTB38	0.58245	1.76261	3.01458	0.00625315	0.51343	-2.4575	up
PLS1	0.505232	1.60397	2.32025	0.0297257	0.515875	-3.85922	up
GYG1	0.282585	2.89112	2.65714	0.0142034	0.51343	-3.20205	up
P2RY13	0.62688	3.22712	2.12291	0.0449404	0.534397	-4.21938	up
MME	0.931251	1.49586	2.10503	0.0466187	0.53669	-4.251	up
C3orf33	0.167963	0.445424	2.94204	0.0074051	0.51343	-2.61193	up
SLC33A1	0.278752	3.06791	2.2073	0.0377313	0.527139	-4.06782	up
KCNAB1	0.0274438	0.0541771	2.36733	0.0268741	0.51343	-3.77042	up
SSR3	0.481319	6.31206	2.79723	0.0103389	0.51343	-2.91535	up
IL12A	0.336131	0.429698	2.29756	0.0311966	0.517675	-3.90163	up
KPNA4	0.225842	3.82945	2.42766	0.0235885	0.51343	-3.65511	up
SERPINI1	0.337368	0.608627	2.86481	0.00885366	0.51343	-2.7746	up
SEC62	0.372051	4.57354	2.23332	0.0357304	0.525156	-4.02034	up
SKIL	0.318415	2.67489	2.19219	0.0389397	0.527262	-4.09524	up
NCEH1	0.530328	1.20422	2.63839	0.0148136	0.51343	-3.23987	up
USP13	0.182454	0.514594	2.08549	0.0485175	0.53669	-4.28537	up
MCF2L2	0.01531	0.0247888	2.77881	0.0107832	0.51343	-2.95345	up
B3GNT5	0.376781	4.21613	2.85625	0.00902987	0.51343	-2.79251	up
KLHL6	0.628562	0.706987	2.52525	0.019051	0.51343	-3.46512	up
PARL	0.210723	2.51319	2.18569	0.0394705	0.52773	-4.107	up
MAP3K13	0.133775	1.19495	2.37733	0.0263017	0.51343	-3.75142	up
TMEM41A	0.347333	3.89978	3.29816	0.0031956	0.51343	-1.84041	up
LIPH	0.528221	1.26001	2.32459	0.0294513	0.515875	-3.85107	up
SENP2	0.282992	2.75922	2.92209	0.00775595	0.51343	-2.65413	up
DNAJB11	0.321561	5.02867	2.52697	0.018979	0.51343	-3.46174	up
ST6GAL1	0.953044	1.36744	2.53707	0.0185603	0.51343	-3.44183	up
ATP13A3	0.43496	3.10073	2.33602	0.0287409	0.51343	-3.82959	up
TMEM44	0.223813	0.873613	2.11858	0.0453422	0.535383	-4.22706	up
PPP1R2	0.27709	4.44163	3.21558	0.00389156	0.51343	-2.02212	up
MUC20	1.14529	2.82875	2.70198	0.0128383	0.51343	-3.11106	up
MUC4	1.07756	1.07869	2.94308	0.00738725	0.51343	-2.60973	up
PIGX	0.300183	1.88765	2.78557	0.0106182	0.51343	-2.93949	up
PIGG	0.266983	2.5757	2.24137	0.0351309	0.525156	-4.00558	up
MAN2B2	0.445882	2.64718	2.33942	0.0285327	0.51343	-3.82319	up
GPR78	0.0872608	0.121794	2.96818	0.00696839	0.51343	-2.55647	up
SLC2A9	0.227167	0.495651	2.22277	0.0365295	0.527139	-4.03963	up
BST1	0.197095	0.37846	2.62144	0.0153867	0.51343	-3.27395	up
CD38	0.493569	0.446391	2.88782	0.00839596	0.51343	-2.72633	up
PPARGC1A	0.227518	0.341003	2.11034	0.0461147	0.53669	-4.24163	up
SEL1L3	0.985724	1.39271	2.93932	0.00745215	0.51343	-2.61771	up
C4orf19	0.144973	0.160771	2.54388	0.0182831	0.51343	-3.42839	up
RELL1	0.343061	1.59824	2.22889	0.0360642	0.527139	-4.02845	up
TBC1D1	0.215179	0.675839	2.13649	0.0437022	0.531441	-4.19525	up
TLR1	0.366209	0.982562	2.39517	0.0253087	0.51343	-3.71741	up
TLR6	0.390003	1.19923	2.07567	0.0494969	0.53669	-4.30254	up
TMEM156	0.350817	0.333057	2.34482	0.0282046	0.51343	-3.81301	up
KLB	-0.228023	0.688975	-2.44188	0.0228701	0.51343	-3.62768	down
RPL9	0.887554	7.8233	2.22388	0.0364449	0.527139	-4.03761	up
UGDH	0.314632	4.21098	2.14731	0.0427381	0.530504	-4.17596	up
RBM47	0.280184	2.43014	2.248	0.0346443	0.525156	-3.9934	up
NSUN7	0.266511	0.807311	2.2013	0.0382071	0.527139	-4.07873	up
TMEM33	0.253113	4.62992	2.17953	0.0399795	0.52773	-4.11813	up
USP46	0.228657	2.70948	2.17081	0.0407096	0.528238	-4.13383	up
KDR	0.519455	1.84542	2.11607	0.0455767	0.535464	-4.23151	up
SRD5A3	0.290055	3.85955	2.20324	0.0380531	0.527139	-4.07521	up
SULT1E1	0.60871	0.911047	2.35989	0.0273072	0.51343	-3.78452	up
AMTN	1.24551	2.88157	3.38226	0.00261156	0.51343	-1.65384	up
RASSF6	0.676555	1.31758	3.02249	0.00613858	0.51343	-2.44058	up
CXCL6	1.65296	4.08961	2.38582	0.0258249	0.51343	-3.73526	up
CXCL5	1.28442	2.47212	2.17924	0.0400029	0.52773	-4.11863	up
PARM1	0.511149	1.17652	2.36842	0.0268113	0.51343	-3.76835	up
G3BP2	0.323167	3.76287	2.66477	0.013962	0.51343	-3.18663	up
NAAA	0.318042	2.77122	2.28958	0.0317296	0.521639	-3.91649	up
SCARB2	0.377693	4.37614	2.42529	0.02371	0.51343	-3.65966	up
HNRNPD	0.356535	5.43129	2.74391	0.011675	0.51343	-3.02532	up
TMEM150C	0.434349	0.828724	2.78735	0.010575	0.51343	-2.9358	up
SCD5	0.215335	0.756524	2.24157	0.0351162	0.525156	-4.00521	up
SEC31A	0.276563	3.90815	2.14532	0.0429138	0.530504	-4.17951	up
PLAC8	0.99459	1.6094	2.27793	0.0325229	0.52406	-3.93812	up
SPP1	1.57599	2.607	2.50736	0.0198166	0.51343	-3.50025	up
NAP1L5	0.487656	4.053	3.0639	0.00557049	0.51343	-2.35166	up
SNCA	0.25179	0.936382	2.94003	0.00743976	0.51343	-2.61619	up
SLC39A8	0.458216	0.823603	2.68599	0.0133104	0.51343	-3.1436	up
PAPSS1	0.255253	2.9921	2.36813	0.0268281	0.51343	-3.7689	up
LEF1	0.232066	0.583447	2.07385	0.049681	0.53669	-4.30573	up
OSTC	0.339021	5.16314	2.43741	0.0230937	0.51343	-3.63631	up
CFI	1.08303	2.13636	2.91001	0.00797612	0.51343	-2.67963	up
SEC24D	0.426309	2.08859	2.66902	0.013829	0.51343	-3.17802	up
TNIP3	0.364942	0.564222	2.07362	0.0497035	0.53669	-4.30612	up
LARP1B	0.176915	1.0673	2.34596	0.0281359	0.51343	-3.81086	up
TBC1D9	0.530221	1.58815	2.69519	0.013037	0.51343	-3.1249	up
GYPE	0.0667281	0.0621128	2.80221	0.0102218	0.51343	-2.90502	up
SLC10A7	0.132369	0.503521	2.54195	0.0183614	0.51343	-3.43221	up
TLR2	0.528903	1.79443	2.18462	0.0395584	0.52773	-4.10893	up
GLRB	0.0244363	0.0516067	2.24177	0.0351014	0.525156	-4.00484	up
TMEM144	0.237077	1.27674	2.42085	0.0239395	0.51343	-3.66819	up
TMEM192	0.194109	1.00162	3.06007	0.00562077	0.51343	-2.3599	up
SH3RF1	0.183698	0.663687	2.25434	0.0341848	0.52512	-3.98173	up
SCRG1	0.0319283	0.0372086	2.178	0.0401068	0.52773	-4.12089	up
SPCS3	0.459929	6.72886	2.755	0.0113842	0.51343	-3.00252	up
CDKN2AIP	0.351259	6.71492	3.10083	0.00510674	0.51343	-2.27195	up
ENPP6	0.0228135	0.0241633	2.22805	0.0361275	0.527139	-4.02998	up
CASP3	0.395889	4.55608	2.46923	0.021545	0.51343	-3.57468	up
ACSL1	0.270998	3.486	2.30573	0.0306597	0.516518	-3.8864	up
SLC25A4	0.343598	3.85218	2.34813	0.0280052	0.51343	-3.80676	up
AHRR	0.09227	0.312578	2.09982	0.0471187	0.53669	-4.26019	up
CLPTM1L	0.432223	4.53233	2.08154	0.048909	0.53669	-4.29227	up
IRX1	-0.794339	2.6343	-3.35264	0.00280429	0.51343	-1.71971	down
DAP	0.400417	2.95247	2.73106	0.0120204	0.51343	-3.05166	up
UGT3A2	0.041245	0.0389548	2.23668	0.035479	0.525156	-4.01418	up
SLC1A3	0.647106	2.99485	2.35151	0.0278028	0.51343	-3.80037	up
C7	0.163328	0.167157	2.10121	0.0469846	0.53669	-4.25774	up
EMB	0.575658	2.55116	2.67829	0.0135435	0.51343	-3.15924	up
ARL15	0.122936	0.599002	2.3365	0.0287115	0.51343	-3.82869	up
HSPB3	-0.991044	2.42142	-2.74557	0.0116308	0.51343	-3.02189	down
ESM1	0.140685	0.150619	2.75475	0.0113908	0.51343	-3.00305	up
ANKRD55	0.0106466	0.0128564	2.31889	0.0298119	0.515875	-3.86177	up
PDE4D	0.0395569	0.0761147	2.77608	0.0108507	0.51343	-2.9591	up
ZSWIM6	0.26912	1.02301	3.6742	0.00128654	0.51343	-0.996447	up
CD180	0.716233	0.879454	2.09458	0.0476259	0.53669	-4.26941	up
CCDC125	0.265806	1.55028	2.65725	0.0142	0.51343	-3.20184	up
HEXB	0.422871	2.95836	2.09786	0.0473072	0.53669	-4.26363	up
S100Z	0.0205477	0.0190835	2.75487	0.0113876	0.51343	-3.00279	up
AP3B1	0.202621	1.69479	2.34014	0.0284884	0.51343	-3.82182	up
LHFPL2	0.305083	0.796589	2.28955	0.0317321	0.521639	-3.91656	up
BHMT2	0.20744	0.330192	2.07727	0.0493363	0.53669	-4.29975	up
LYSMD3	0.315878	4.62455	2.2344	0.0356496	0.525156	-4.01837	up
SPATA9	0.0192553	0.0248738	2.16912	0.0408525	0.528749	-4.13687	up
GLRX	0.52499	2.10882	2.26341	0.0335372	0.52406	-3.96501	up
LIX1	0.0120589	0.00760894	2.21772	0.0369181	0.527139	-4.04885	up
CHD1	0.293461	2.46482	2.16023	0.0416118	0.529783	-4.15283	up
FAM174A	0.212175	2.92342	2.2508	0.0344404	0.525156	-3.98824	up
ST8SIA4	0.44097	0.79645	2.19041	0.0390848	0.52773	-4.09847	up
MAN2A1	0.285375	1.6029	2.32924	0.0291604	0.515875	-3.84234	up
EPB41L4A	0.225436	1.00689	3.17932	0.00424162	0.51343	-2.10141	up
TMED7	0.363891	5.5898	2.98326	0.00672774	0.51343	-2.52437	up
HSD17B4	0.264236	2.60519	2.55116	0.017991	0.51343	-3.414	up
FAM170A	0.0497426	0.0311902	2.24818	0.034631	0.525156	-3.99306	up
PRRC1	0.312659	4.0454	2.67636	0.0136025	0.51343	-3.16315	up
SHROOM1	0.532027	2.51816	2.57467	0.017077	0.51343	-3.36737	up
AFF4	0.333924	3.96987	2.47935	0.0210734	0.51343	-3.555	up
HSPA4	0.318752	4.71586	3.11544	0.00493378	0.51343	-2.24033	up
SAR1B	0.278285	3.95762	2.94095	0.00742386	0.51343	-2.61424	up
SEC24A	0.421905	2.94493	2.92	0.0077937	0.51343	-2.65856	up
HSPA9	0.189297	6.41882	2.25925	0.0338327	0.524571	-3.97268	up
SIL1	0.268627	0.670255	2.99174	0.00659596	0.51343	-2.50629	up
MZB1	2.29822	5.06521	2.52521	0.0190527	0.51343	-3.4652	up
PFDN1	0.171875	2.88021	2.27337	0.0328384	0.52406	-3.94658	up
ANKHD1	0.137049	0.519587	2.91623	0.00786204	0.51343	-2.66651	up
SRA1	0.34437	3.41956	2.4784	0.021117	0.51343	-3.55684	up
CD14	1.16267	6.12844	2.54051	0.0184199	0.51343	-3.43505	up
PCDHB16	0.646406	2.53385	2.58748	0.0165976	0.51343	-3.34188	up
HDAC3	0.193378	4.87976	2.18684	0.0393757	0.52773	-4.10491	up
FCHSD1	-0.899257	4.35206	-3.08847	0.00525769	0.51343	-2.29868	down
CDX1	0.126148	0.115153	2.59646	0.0162688	0.51343	-3.32395	up
CCDC69	0.60263	3.36414	2.38272	0.0259977	0.51343	-3.74115	up
FNDC9	0.0758295	0.0410679	2.17164	0.0406393	0.528238	-4.13233	up
ADAM19	0.3399	0.498282	2.62288	0.0153372	0.51343	-3.27106	up
CLINT1	0.39374	4.34873	3.32102	0.00302534	0.51343	-1.78984	up
UBLCP1	0.236564	4.79645	2.251	0.0344264	0.525156	-3.98788	up
CCNG1	0.327534	6.01016	2.12194	0.0450306	0.534508	-4.22111	up
DOCK2	0.154326	0.209619	2.1016	0.0469476	0.53669	-4.25706	up
CPEB4	0.383832	3.31913	3.21054	0.0039385	0.51343	-2.03316	up
HRH2	0.0988254	0.0915602	2.84223	0.00932572	0.51343	-2.8218	up
THOC3	0.193487	1.10128	2.17731	0.0401639	0.527749	-4.12212	up
CLTB	-0.272745	7.17028	-3.40312	0.00248365	0.51343	-1.60736	down
FAF2	0.291444	3.24129	2.31842	0.0298415	0.515875	-3.86264	up
DOK3	0.841068	2.43154	2.60946	0.0158039	0.51343	-3.29795	up
TMED9	0.33031	8.04358	3.06378	0.00557206	0.51343	-2.35192	up
B4GALT7	0.34834	3.64531	2.50649	0.0198548	0.51343	-3.50197	up
CANX	0.31047	5.49618	2.20085	0.0382428	0.527219	-4.07954	up
MGAT1	0.341617	5.11201	2.45127	0.0224068	0.51343	-3.60952	up
BTNL3	0.0215954	0.0126009	2.09554	0.0475321	0.53669	-4.26771	up
TRIM7	-0.333373	5.16378	-2.10997	0.0461494	0.53669	-4.24228	down
IRF4	1.68555	2.17194	2.76929	0.0110199	0.51343	-2.9731	up
SERPINB9	0.901203	3.57664	2.23926	0.0352874	0.525156	-4.00946	up
RIPK1	0.309189	3.14585	2.51194	0.0196182	0.51343	-3.49129	up
SSR1	0.322727	4.70738	2.39404	0.0253704	0.51343	-3.71957	up
BMP6	0.31625	0.321371	2.4673	0.0216362	0.51343	-3.57843	up
SYCP2L	0.0276804	0.030926	2.49773	0.0202407	0.51343	-3.51912	up
NEDD9	0.420395	0.625725	2.789	0.0105354	0.51343	-2.9324	up
TMEM170B	0.22395	0.536949	2.98082	0.00676612	0.51343	-2.52957	up
TBC1D7	0.183337	1.44792	2.24437	0.0349102	0.525156	-4.00007	up
GFOD1	0.199305	1.07816	2.37417	0.0264811	0.51343	-3.75742	up
E2F3	0.217748	1.13008	2.28434	0.032084	0.52406	-3.92622	up
GPLD1	0.0669702	0.0715268	2.93694	0.0074933	0.51343	-2.62273	up
ALDH5A1	0.501331	1.39966	2.79048	0.0104997	0.51343	-2.92933	up
BTN2A2	0.469936	2.84738	2.16026	0.0416095	0.529783	-4.15278	up
TRIM27	0.357474	3.94121	2.4243	0.0237611	0.51343	-3.66157	up
TRIM31	0.135867	0.290414	2.34938	0.0279304	0.51343	-3.8044	up
MUC22	0.534918	0.476334	2.37918	0.026197	0.51343	-3.74789	up
CDSN	-2.0065	6.85811	-2.24067	0.0351831	0.525156	-4.00687	down
PSORS1C2	-1.3467	4.58064	-2.13148	0.044156	0.531441	-4.20418	down
LY6G6C	-1.11443	7.43183	-2.49864	0.0202005	0.51343	-3.51735	down
DDAH2	-0.340232	6.83662	-3.55086	0.00173731	0.51343	-1.27586	down
NEU1	0.384023	5.46028	2.14251	0.0431641	0.530504	-4.18454	up
CFB	1.01406	5.01074	2.30732	0.0305556	0.516518	-3.88341	up
SLC39A7	0.397429	7.62744	2.47053	0.0214841	0.51343	-3.57216	up
PHF1	0.41257	4.88773	2.26638	0.033327	0.52406	-3.95951	up
PACSIN1	0.0649896	0.0718427	2.13876	0.0434989	0.531441	-4.19122	up
SPDEF	0.0444561	0.0431698	2.66606	0.0139214	0.51343	-3.18401	up
MAPK13	-0.234737	6.36949	-2.17903	0.0400208	0.52773	-4.11902	down
PNPLA1	-0.299897	0.471913	-2.43189	0.0233727	0.51343	-3.64696	down
PXT1	0.0149186	0.00897023	2.27237	0.032908	0.52406	-3.94843	up
CPNE5	0.531222	0.615902	2.24453	0.0348984	0.525156	-3.99978	up
MOCS1	0.570815	2.01075	2.93061	0.00760423	0.51343	-2.63613	up
UNC5CL	0.205319	0.690076	2.30343	0.0308098	0.516518	-3.89068	up
TREM1	0.440815	0.575567	2.46316	0.0218328	0.51343	-3.58647	up
NCR2	0.0198902	0.01461	2.19195	0.038959	0.527262	-4.09567	up
PTCRA	0.120237	0.0923191	2.9502	0.00726612	0.51343	-2.59465	up
MRPS18A	0.197633	4.01156	2.3844	0.0259041	0.51343	-3.73796	up
CAPN11	0.119539	0.18226	2.40401	0.0248297	0.51343	-3.70051	up
ENPP4	0.560913	1.26998	2.49428	0.0203944	0.51343	-3.52586	up
IL17F	0.181527	0.152024	2.98942	0.0066318	0.51343	-2.51125	up
TRAM2	0.582307	1.74105	2.17937	0.0399925	0.52773	-4.11841	up
ELOVL5	0.361043	2.09774	2.2921	0.0315608	0.521149	-3.91181	up
BEND6	-0.104795	0.282013	-2.13304	0.0440142	0.531441	-4.2014	down
PTP4A1	0.373091	4.35043	2.5186	0.0193324	0.51343	-3.4782	up
LMBRD1	0.241843	2.09411	2.72359	0.0122256	0.51343	-3.06694	up
KHDC1L	-0.598984	0.840115	-3.08873	0.00525439	0.51343	-2.2981	down
SLC17A5	0.273793	1.81759	2.34067	0.0284561	0.51343	-3.82083	up
TMEM30A	0.428563	5.74413	3.11701	0.00491559	0.51343	-2.23694	up
SH3BGRL2	0.477061	3.68245	2.22659	0.0362385	0.527139	-4.03266	up
BCKDHB	0.138301	0.624232	2.08224	0.0488393	0.53669	-4.29105	up
IBTK	0.313578	2.98468	2.30899	0.0304473	0.516518	-3.88029	up
CYB5R4	0.189568	1.82441	2.45324	0.0223108	0.51343	-3.60571	up
AKIRIN2	0.369097	3.89656	2.4856	0.0207868	0.51343	-3.54282	up
RNGTT	0.125227	0.655718	2.20554	0.0378702	0.527139	-4.07102	up
GABRR2	0.019932	0.0165208	2.15443	0.0421144	0.53008	-4.16323	up
UBE2J1	0.456617	5.37362	2.97457	0.00686538	0.51343	-2.54287	up
ANKRD6	-0.258073	1.1118	-2.45434	0.0222575	0.51343	-3.60358	down
MANEA	0.416674	3.03394	2.38881	0.0256585	0.51343	-3.72954	up
UFL1	0.280618	4.13502	2.19735	0.0385237	0.527262	-4.0859	up
CCNC	0.301805	5.13537	2.37355	0.0265165	0.51343	-3.7586	up
POPDC3	-0.0492365	0.0754118	-2.64276	0.0146695	0.51343	-3.23108	down
RTN4IP1	0.153723	0.864412	2.07988	0.0490753	0.53669	-4.29519	up
SEC63	0.369944	2.94577	3.121	0.00486946	0.51343	-2.22828	up
OSTM1	0.25589	1.83543	2.31819	0.0298564	0.515875	-3.86308	up
DDO	0.123842	0.1382	2.69694	0.0129854	0.51343	-3.12133	up
GTF3C6	0.203929	4.71486	2.11924	0.0452806	0.535383	-4.22589	up
SLC16A10	0.0617768	0.0606741	3.25403	0.00355091	0.51343	-1.93769	up
MARCKS	0.497744	8.25348	2.55233	0.0179446	0.51343	-3.4117	up
FRK	0.185093	0.503772	2.36498	0.0270103	0.51343	-3.77487	up
TSPYL1	0.236265	5.9023	2.21479	0.0371452	0.527139	-4.05419	up
RSPH4A	0.126306	0.189504	2.92831	0.00764483	0.51343	-2.64098	up
NUS1	0.246968	3.48542	2.33751	0.0286496	0.51343	-3.82679	up
TMEM200A	0.18902	0.454712	2.27452	0.0327582	0.52406	-3.94444	up
VNN2	0.86728	1.29035	2.92997	0.00761557	0.51343	-2.63749	up
MAP3K5	0.441077	1.18457	3.16916	0.0043451	0.51343	-2.12358	up
PEX7	0.11939	0.994258	2.07567	0.0494969	0.53669	-4.30254	up
IL20RA	0.310764	2.52639	2.07261	0.0498063	0.53669	-4.30789	up
IFNGR1	0.296629	6.12674	2.16034	0.0416028	0.529783	-4.15264	up
AIG1	0.159344	0.938115	2.57262	0.017155	0.51343	-3.37145	up
FUCA2	0.549043	3.88071	3.07611	0.00541282	0.51343	-2.32534	up
PPP1R14C	-0.353009	2.56826	-2.41392	0.0243023	0.51343	-3.68151	down
RGS17	-0.0743284	0.188892	-2.30959	0.0304087	0.516518	-3.87918	down
SYTL3	0.169653	0.319589	3.22678	0.00378921	0.51343	-1.99756	up
TAGAP	1.12012	3.08907	2.24692	0.0347235	0.525156	-3.99539	up
SOD2	0.736958	4.08553	2.11221	0.0459386	0.53669	-4.23833	up
CHST12	0.344463	1.49603	2.22571	0.0363054	0.527139	-4.03427	up
RBAK	0.273776	3.657	2.11184	0.0459735	0.53669	-4.23899	up
FBXL18	0.208656	1.60626	2.07855	0.0492077	0.53669	-4.29751	up
RAC1	0.248156	6.71986	2.82591	0.00968181	0.51343	-2.85581	up
KDELR2	0.306217	5.35186	2.56323	0.0175164	0.51343	-3.3901	up
C1GALT1	0.300185	2.1921	2.51512	0.0194813	0.51343	-3.48504	up
GLCCI1	0.512099	0.912078	2.43266	0.0233334	0.51343	-3.64547	up
ICA1	0.150961	0.407416	3.31233	0.00308896	0.51343	-1.80906	up
TSPAN13	0.820605	3.49022	2.94461	0.00736099	0.51343	-2.60648	up
AGR2	0.296044	0.479449	2.17085	0.0407062	0.528238	-4.13376	up
SP8	0.084108	0.0453729	2.10682	0.0464485	0.53669	-4.24785	up
NFE2L3	0.500199	1.95588	2.37144	0.0266378	0.51343	-3.76262	up
SKAP2	0.155775	0.357431	2.37966	0.0261701	0.51343	-3.74698	up
HOXA1	0.690769	1.05906	2.61225	0.0157058	0.51343	-3.29237	up
HOXA3	0.0139458	0.00954106	2.1808	0.0398739	0.52773	-4.11583	up
TRIL	0.582133	3.31016	2.21582	0.0370655	0.527139	-4.05232	up
FKBP14	0.302179	2.92821	2.54309	0.0183153	0.51343	-3.42997	up
PGAM2	0.480475	1.29173	2.82622	0.00967492	0.51343	-2.85516	up
TMED4	0.31438	5.79293	2.07622	0.0494415	0.53669	-4.30158	up
MYO1G	0.628001	1.81725	2.22317	0.0364993	0.527139	-4.03891	up
PKD1L1	0.0180111	0.0342184	2.75579	0.0113638	0.51343	-3.0009	up
HUS1	0.247683	3.13605	3.0197	0.00617875	0.51343	-2.44655	up
SEC61G	0.333509	5.49106	2.61372	0.0156545	0.51343	-3.28943	up
VOPP1	0.381389	0.999934	2.31185	0.0302625	0.516518	-3.87495	up
SUMF2	0.377826	5.2501	2.21123	0.0374228	0.527139	-4.06068	up
ERV3-1	0.799387	3.34335	3.36637	0.00271328	0.51343	-1.68919	up
VKORC1L1	0.128073	0.995726	2.16851	0.040904	0.528749	-4.13796	up
GUSB	0.614053	3.42839	3.07146	0.0054724	0.51343	-2.33538	up
ASL	0.25017	2.92212	2.74713	0.0115899	0.51343	-3.01871	up
TYW1	0.0980201	0.629193	2.10321	0.0467934	0.53669	-4.25422	up
STX1A	0.165098	0.595647	2.38607	0.0258107	0.51343	-3.73477	up
LIMK1	0.322583	2.64623	2.31639	0.029971	0.515875	-3.86644	up
NCF1	0.642875	1.05281	2.46458	0.0217655	0.51343	-3.58373	up
SPDYE5	0.0427394	0.0424591	2.0881	0.0482594	0.53669	-4.28078	up
RHBDD2	0.269881	2.94925	2.33886	0.0285668	0.51343	-3.82424	up
DBF4	0.220036	1.94985	2.46271	0.0218543	0.51343	-3.58735	up
PON3	0.0684303	0.0741633	2.51797	0.0193594	0.51343	-3.47945	up
BHLHA15	1.19278	1.14612	2.68808	0.0132477	0.51343	-3.13935	up
ZNF394	0.175041	2.76313	2.40858	0.0245852	0.51343	-3.69176	up
AZGP1	-1.22668	2.61968	-2.90829	0.00800791	0.51343	-2.68326	down
PILRA	0.394126	0.592868	2.3052	0.0306942	0.516518	-3.88738	up
TSC22D4	0.221526	4.67517	2.25065	0.034452	0.525156	-3.98853	up
AGFG2	0.310461	2.39022	2.52492	0.0190651	0.51343	-3.46578	up
MUC3A	0.0228682	0.0191814	3.02387	0.00611874	0.51343	-2.43762	up
SH2B2	0.221819	0.47917	2.9047	0.00807457	0.51343	-2.69081	up
ORAI2	0.648832	2.50517	2.10837	0.0463008	0.53669	-4.24511	up
RASA4	0.127005	0.228268	2.24346	0.034977	0.525156	-4.00174	up
POLR2J2	0.315217	0.300914	2.13383	0.0439429	0.531441	-4.2	up
NAMPT	0.544914	5.17321	3.12549	0.00481814	0.51343	-2.21855	up
COG5	0.157129	0.969318	2.36897	0.0267795	0.51343	-3.76731	up
BCAP29	0.291588	3.44476	2.5761	0.0170228	0.51343	-3.36453	up
DLD	0.250559	4.39795	2.1517	0.0423521	0.53008	-4.1681	up
DNAJB9	0.662641	6.36994	2.56873	0.0173038	0.51343	-3.37918	up
GPR85	0.503177	0.805085	3.52646	0.00184327	0.51343	-1.33085	up
ST7	0.0812494	0.422873	2.09526	0.0475597	0.53669	-4.26821	up
FAM3C	0.515231	2.93211	3.3666	0.00271177	0.51343	-1.68868	up
CADPS2	0.088208	0.17718	2.23852	0.035342	0.525156	-4.01081	up
SND1	0.278391	1.44891	2.81317	0.00996869	0.51343	-2.88229	up
LRRC4	-0.628939	4.88935	-2.39042	0.0255694	0.51343	-3.72647	down
CPA4	-0.725778	4.1122	-3.19183	0.00411758	0.51343	-2.0741	down
AKR1B10	-0.461002	8.05218	-2.14597	0.0428569	0.530504	-4.17836	down
WDR91	0.400444	3.48424	2.2399	0.0352401	0.525156	-4.00829	up
CNOT4	0.20406	1.07893	2.61414	0.0156398	0.51343	-3.28859	up
SLC13A4	0.335451	1.04381	2.13686	0.043669	0.531441	-4.19459	up
CREB3L2	0.540981	2.95042	2.64807	0.0144956	0.51343	-3.22036	up
ATP6V0A4	0.589118	0.910602	2.69831	0.0129454	0.51343	-3.11855	up
TBXAS1	0.173294	0.244595	2.86034	0.00894511	0.51343	-2.78394	up
SLC37A3	0.157646	1.45448	2.12574	0.0446801	0.533147	-4.21437	up
MGAM	0.0291179	0.0290333	2.36717	0.0268833	0.51343	-3.77072	up
TAS2R40	0.212095	0.110755	2.70319	0.0128032	0.51343	-3.10859	up
GSTK1	0.251463	4.56815	2.14359	0.0430681	0.530504	-4.18261	up
FAM131B	0.215623	0.43464	2.39363	0.0253927	0.51343	-3.72034	up
EPHA1	0.268646	4.78133	2.16406	0.0412832	0.529783	-4.14596	up
TAS2R60	0.321414	0.210695	2.3962	0.0252524	0.51343	-3.71544	up
OR2A7	0.207544	0.332867	2.08773	0.0482958	0.53669	-4.28143	up
TPK1	0.0476313	0.085266	2.67485	0.0136487	0.51343	-3.1662	up
PDIA4	0.593614	4.85058	2.36536	0.0269881	0.51343	-3.77415	up
REPIN1	0.290968	6.29667	2.15992	0.0416387	0.529783	-4.15339	up
KCNH2	0.203489	0.243663	2.48712	0.0207173	0.51343	-3.53984	up
CHPF2	0.546054	5.53847	2.44344	0.0227926	0.51343	-3.62467	up
RHEB	0.214029	2.40401	2.24473	0.0348834	0.525156	-3.9994	up
INSIG1	0.46261	4.85001	2.52579	0.0190286	0.51343	-3.46407	up
ANGPT2	0.349188	0.680401	2.28028	0.0323618	0.52406	-3.93378	up
MSRA	0.0815944	0.234884	3.0879	0.00526478	0.51343	-2.29992	up
RP1L1	0.0608196	0.123286	2.4445	0.0227399	0.51343	-3.62262	up
CTSB	0.544439	8.32786	2.70517	0.0127461	0.51343	-3.10456	up
TUSC3	0.387426	1.26781	2.10766	0.0463689	0.53669	-4.24637	up
ASAH1	0.236681	5.82862	2.44013	0.0229571	0.51343	-3.63105	up
LPL	0.385403	0.871383	2.44587	0.022672	0.51343	-3.61996	up
NPM2	0.217648	0.393109	2.45539	0.0222066	0.51343	-3.60155	up
HR	-0.434245	5.10109	-2.14162	0.0432428	0.530504	-4.18611	down
PIWIL2	0.152192	0.170656	2.16426	0.0412659	0.529783	-4.1456	up
PDLIM2	-0.287128	5.15844	-2.84304	0.00930847	0.51343	-2.82011	down
STC1	0.835857	1.66614	2.74771	0.0115744	0.51343	-3.0175	up
ADAM28	1.07775	2.20505	2.11688	0.0455009	0.535383	-4.23008	up
PTK2B	0.40218	1.44859	2.33983	0.0285076	0.51343	-3.82242	up
PNOC	0.628116	0.496951	2.46146	0.0219144	0.51343	-3.58979	up
FBXO16	0.071413	0.0782289	3.04803	0.00578197	0.51343	-2.3858	up
FZD3	0.230378	1.11026	2.15691	0.0418988	0.530059	-4.15879	up
TEX15	-0.0355639	0.0564357	-2.18757	0.0393161	0.52773	-4.1036	down
RAB11FIP1	0.574606	4.53352	2.83293	0.00952701	0.51343	-2.84118	up
EIF4EBP1	-0.157953	3.36008	-2.09067	0.0480069	0.53669	-4.27627	down
TACC1	0.393728	2.39077	2.41537	0.0242257	0.51343	-3.67872	up
PLAT	1.28225	4.36878	2.19956	0.0383466	0.527262	-4.08189	up
POLB	0.326998	3.30262	2.27837	0.0324926	0.52406	-3.93731	up
ATP6V1H	0.205141	1.86618	2.75543	0.011373	0.51343	-3.00163	up
RGS20	-0.250901	0.778555	-2.93531	0.00752172	0.51343	-2.62618	down
LYN	0.663702	1.59963	2.65549	0.0142563	0.51343	-3.2054	up
FAM110B	0.0516536	0.100191	2.62782	0.0151687	0.51343	-3.26114	up
RAB2A	0.23619	4.18356	2.57931	0.016902	0.51343	-3.35815	up
ASPH	0.287386	2.77916	2.49279	0.0204615	0.51343	-3.52878	up
TRAM1	0.467316	5.77588	3.00619	0.00637714	0.51343	-2.47546	up
XKR9	0.0443122	0.0552007	2.37865	0.0262271	0.51343	-3.74891	up
RDH10	1.03035	4.47412	2.96057	0.0070929	0.51343	-2.57263	up
STAU2	0.152807	1.31336	2.55264	0.017932	0.51343	-3.41107	up
TMEM70	0.303684	4.85238	2.56174	0.0175744	0.51343	-3.39306	up
PKIA	0.272202	1.33067	2.25648	0.0340309	0.52512	-3.97779	up
IMPA1	0.343853	3.04915	2.59832	0.0162018	0.51343	-3.32025	up
CHMP4C	-0.29498	4.37747	-2.18965	0.0391461	0.52773	-4.09983	down
E2F5	0.422628	0.796931	3.0955	0.00517131	0.51343	-2.28348	up
RIPK2	0.334571	2.071	2.65126	0.0143923	0.51343	-3.21393	up
NBN	0.310897	2.70498	2.27425	0.0327771	0.52406	-3.94495	up
DECR1	0.288098	3.00311	2.29829	0.0311486	0.517675	-3.90028	up
PDP1	0.46222	2.37423	3.06062	0.00561348	0.51343	-2.35871	up
CDH17	0.0329018	0.0324364	2.86011	0.00894997	0.51343	-2.78444	up
TP53INP1	0.686662	4.5704	2.61818	0.015499	0.51343	-3.28048	up
MTDH	0.29283	4.2842	2.1586	0.0417525	0.529965	-4.15576	up
PABPC1	0.27279	8.09547	2.37621	0.0263656	0.51343	-3.75356	up
AZIN1	0.262691	4.31799	2.18624	0.0394252	0.52773	-4.106	up
RIMS2	0.0177941	0.0133327	2.54818	0.0181099	0.51343	-3.41989	up
SAMD12	0.100863	0.273948	2.7459	0.0116221	0.51343	-3.02121	up
ZHX2	0.232967	0.74942	2.26506	0.0334205	0.52406	-3.96196	up
DERL1	0.399623	4.36169	2.28066	0.0323351	0.52406	-3.93305	up
TRIB1	0.760422	4.69992	2.20774	0.037697	0.527139	-4.06703	up
TMEM71	0.180693	0.236775	2.78255	0.0106916	0.51343	-2.94573	up
ST3GAL1	0.708649	2.06254	2.21073	0.0374623	0.527139	-4.06159	up
ZFAT	0.109548	0.390734	2.07111	0.0499577	0.53669	-4.3105	up
DENND3	0.403407	0.807866	2.45033	0.0224528	0.51343	-3.61134	up
SLC45A4	0.198143	0.488094	2.49266	0.020467	0.51343	-3.52902	up
PTP4A3	0.92747	1.50768	2.42342	0.0238064	0.51343	-3.66326	up
LY6D	-0.499542	12.2734	-3.16746	0.00436265	0.51343	-2.12729	down
GRINA	0.442399	7.04107	2.3605	0.0272713	0.51343	-3.78336	up
DGAT1	0.320301	4.11343	2.10339	0.0467759	0.53669	-4.2539	up
SCRT1	0.0314151	0.0218615	2.15359	0.0421876	0.53008	-4.16473	up
DOCK8	0.273067	0.826059	2.11089	0.0460628	0.53669	-4.24066	up
SLC1A1	0.548707	1.22036	3.604	0.00152672	0.51343	-1.15575	up
AK3	0.292159	5.0236	2.40493	0.0247799	0.51343	-3.69874	up
ERMP1	0.47143	2.96182	2.72894	0.0120783	0.51343	-3.056	up
PLAA	0.257282	3.12759	3.27495	0.00337796	0.51343	-1.89163	up
B4GALT1	0.45811	4.51268	2.37457	0.0264585	0.51343	-3.75666	up
C9orf24	-0.0847145	0.144509	-3.01264	0.00628167	0.51343	-2.46166	down
VCP	0.316235	7.07565	2.68577	0.0133168	0.51343	-3.14404	up
CLTA	0.152122	3.13417	2.10667	0.0464623	0.53669	-4.24811	up
GNE	0.589438	1.95894	2.32722	0.0292865	0.515875	-3.84613	up
FRMPD1	-0.201181	0.286076	-2.1436	0.0430666	0.530504	-4.18258	down
ZFAND5	0.481888	6.48895	2.98102	0.00676299	0.51343	-2.52914	up
GNA14	0.0424986	0.0676828	2.74903	0.0115398	0.51343	-3.01479	up
TLE4	0.196258	1.40059	2.17449	0.0403997	0.528017	-4.1272	up
RASEF	0.164817	0.276982	4.08336	0.000470747	0.51343	-0.0572353	up
NAA35	0.160586	1.7051	2.07198	0.0498695	0.53669	-4.30898	up
GADD45G	-0.801705	3.9412	-2.38585	0.0258229	0.51343	-3.73519	down
SLC35D2	0.221553	1.2988	2.13297	0.0440201	0.531441	-4.20151	up
NANS	0.383027	3.18309	2.88843	0.00838419	0.51343	-2.72506	up
GALNT12	0.26109	1.85807	2.28387	0.0321161	0.52406	-3.9271	up
ALG2	0.345317	5.76121	2.59706	0.0162472	0.51343	-3.32276	up
SEC61B	0.291609	6.22511	2.32517	0.0294153	0.515875	-3.84999	up
ERP44	0.286554	2.62019	2.83496	0.00948276	0.51343	-2.83696	up
GRIN3A	0.02587	0.0369519	2.70547	0.0127377	0.51343	-3.10396	up
NIPSNAP3B	0.214227	0.432337	2.41132	0.0244397	0.51343	-3.6865	up
ABCA1	0.458492	1.91846	3.00182	0.00644253	0.51343	-2.48478	up
TXN	-0.627848	9.15716	-2.40536	0.0247571	0.51343	-3.69792	down
SLC31A1	0.31607	3.75793	2.73005	0.012048	0.51343	-3.05372	up
BSPRY	-0.464523	4.49569	-2.39713	0.0252017	0.51343	-3.71367	down
ZNF618	0.179626	0.379386	2.52551	0.01904	0.51343	-3.46461	up
TNFSF15	0.291188	0.90329	2.11262	0.0458996	0.53669	-4.2376	up
PAPPA	0.41451	1.03021	2.61304	0.0156783	0.51343	-3.2908	up
TRIM32	0.34053	3.11143	2.08757	0.0483123	0.53669	-4.28172	up
STOM	0.822257	5.75994	2.94191	0.00740732	0.51343	-2.61221	up
NR6A1	0.0187966	0.0505495	2.08619	0.0484477	0.53669	-4.28413	up
PPP6C	0.223276	4.29927	2.19806	0.0384662	0.527262	-4.0846	up
HSPA5	0.482738	8.96252	2.99859	0.00649131	0.51343	-2.49168	up
CDK9	0.227112	6.07236	2.19799	0.0384717	0.527262	-4.08473	up
ST6GALNAC4	0.453647	3.95125	2.12098	0.0451196	0.534528	-4.22282	up
COQ4	0.25747	4.66964	2.73008	0.0120471	0.51343	-3.05366	up
NUP214	0.266197	1.70067	2.07905	0.0491575	0.53669	-4.29663	up
POMT1	0.28366	2.48324	2.42509	0.0237204	0.51343	-3.66005	up
CARD9	0.247541	1.09083	2.09848	0.0472481	0.53669	-4.26255	up
PMPCA	0.240727	4.18161	2.26926	0.0331247	0.52406	-3.95418	up
PTGDS	1.29504	3.86681	2.15136	0.0423824	0.53008	-4.16872	up
FAM166A	0.131215	0.145193	2.0814	0.0489231	0.53669	-4.29252	up
GTPBP4	0.222505	3.76291	2.59935	0.0161644	0.51343	-3.31818	up
CALML5	-1.43833	9.91768	-2.07766	0.0492973	0.53669	-4.29907	down
IL2RA	0.296125	0.334279	2.26245	0.0336051	0.52406	-3.96678	up
SFMBT2	0.217809	0.225599	2.50574	0.0198873	0.51343	-3.50343	up
GATA3	0.223738	0.3598	2.13431	0.0438992	0.531441	-4.19914	up
BEND7	0.0391634	0.0766579	2.45813	0.0220743	0.51343	-3.59624	up
FAM171A1	0.226152	0.537855	2.29848	0.0311359	0.517675	-3.89992	up
DNAJC1	0.217697	1.08626	2.53966	0.0184545	0.51343	-3.43673	up
YME1L1	0.185172	5.27739	2.09068	0.0480065	0.53669	-4.27626	up
MAP3K8	0.511017	2.8146	2.49076	0.0205528	0.51343	-3.53274	up
CCDC7	0.00764691	0.0146261	2.15585	0.0419905	0.530059	-4.16068	up
CREM	0.299748	1.1962	2.72067	0.0123069	0.51343	-3.07292	up
RBP3	0.0349516	0.0291988	2.56752	0.0173502	0.51343	-3.38158	up
OGDHL	0.162251	0.169692	2.55142	0.0179805	0.51343	-3.41348	up
AGAP8	0.0192711	0.0321021	2.89024	0.00834914	0.51343	-2.72124	up
IPMK	0.260582	1.8594	2.63448	0.014944	0.51343	-3.24774	up
NRBF2	0.169256	3.99692	2.38005	0.0261479	0.51343	-3.74623	up
SLC25A16	0.169569	1.6175	2.24791	0.0346508	0.525156	-3.99356	up
SRGN	1.11357	4.49291	2.67072	0.0137763	0.51343	-3.17458	up
SAR1A	0.339097	5.23828	3.35348	0.00279867	0.51343	-1.71785	up
PSAP	0.535414	6.99533	2.65949	0.0141287	0.51343	-3.19731	up
ASCC1	0.153271	0.967806	2.10485	0.0466364	0.53669	-4.25133	up
SAMD8	0.308167	2.56634	2.42215	0.0238721	0.51343	-3.66569	up
FAM25A	-0.839744	7.96826	-2.35945	0.0273333	0.51343	-3.78536	down
LIPM	-0.81404	1.39237	-2.66059	0.0140937	0.51343	-3.19508	down
LIPA	0.426163	1.82552	3.18852	0.00415004	0.51343	-2.08132	up
IFIT1B	0.0598188	0.0392919	2.26433	0.0334719	0.52406	-3.9633	up
EXOC6	0.118924	0.293886	2.36248	0.027156	0.51343	-3.77962	up
CYP26C1	0.0332577	0.0183272	2.77507	0.0108755	0.51343	-2.96117	up
SLC35G1	0.121936	0.399832	2.61197	0.0157157	0.51343	-3.29293	up
ALDH18A1	0.397528	3.04773	2.97439	0.00686826	0.51343	-2.54325	up
TCTN3	0.320632	3.13664	2.34381	0.0282653	0.51343	-3.8149	up
TM9SF3	0.30794	5.09474	2.6757	0.0136226	0.51343	-3.16448	up
PGAM1	0.162642	6.79084	2.20536	0.0378849	0.527139	-4.07136	up
GOLGA7B	-0.686219	2.96767	-2.7857	0.010615	0.51343	-2.93922	down
LOXL4	0.584886	0.793873	2.79929	0.0102904	0.51343	-2.91108	up
ENTPD7	0.620526	2.28982	4.0749	0.000480689	0.51343	-0.0768086	up
KCNIP2	0.153449	0.319061	2.23294	0.0357588	0.525156	-4.02104	up
NOLC1	0.328031	6.01334	2.38241	0.0260157	0.51343	-3.74176	up
ELOVL3	0.654703	0.774665	2.72884	0.0120811	0.51343	-3.05621	up
GBF1	0.316147	2.02777	2.31285	0.0301981	0.516518	-3.87308	up
SFXN2	0.479045	1.17887	3.86457	0.000807008	0.51343	-0.561426	up
CYP17A1	0.065022	0.0384219	2.36885	0.0267866	0.51343	-3.76754	up
NT5C2	0.371694	3.03215	2.18995	0.0391221	0.52773	-4.0993	up
XPNPEP1	0.25419	2.82913	2.51521	0.0194772	0.51343	-3.48485	up
ADD3	0.437037	2.46818	2.30191	0.0309094	0.516653	-3.89352	up
FAM160B1	0.338406	1.8629	2.58663	0.0166288	0.51343	-3.34356	up
C10orf82	-0.141152	0.135487	-2.5129	0.0195765	0.51343	-3.48939	down
HSPA12A	-0.102488	0.247721	-3.1752	0.00428332	0.51343	-2.11041	down
SFXN4	0.285275	2.41239	2.4143	0.0242822	0.51343	-3.68078	up
SEC23IP	0.252745	3.05187	2.19686	0.038563	0.527262	-4.08679	up
WDR11	0.280473	2.98568	2.29326	0.0314828	0.520586	-3.90964	up
GPR26	0.0399519	0.0366603	2.14848	0.0426351	0.530504	-4.17387	up
BNIP3	-0.501174	4.55231	-2.68224	0.0134232	0.51343	-3.15121	down
UTF1	-0.247438	0.158343	-2.39307	0.0254235	0.51343	-3.72141	down
ECHS1	0.217661	5.71174	2.20625	0.0378142	0.527139	-4.06973	up
PSMD13	0.203673	5.573	2.45526	0.0222127	0.51343	-3.60179	up
NLRP6	0.143604	0.183316	2.40087	0.0249987	0.51343	-3.70651	up
IFITM2	0.744617	5.90821	2.50838	0.0197723	0.51343	-3.49826	up
TALDO1	0.195927	6.69795	2.07911	0.0491516	0.53669	-4.29653	up
CHID1	0.355585	2.75188	2.3304	0.0290883	0.515875	-3.84016	up
CTSD	0.543479	8.18392	2.5046	0.0199376	0.51343	-3.50568	up
KCNQ1	0.0537796	0.0780724	2.89557	0.008247	0.51343	-2.71004	up
NUP98	0.313062	2.41746	2.71265	0.0125323	0.51343	-3.0893	up
RHOG	0.231118	4.84452	2.40599	0.0247234	0.51343	-3.69672	up
HBD	0.337746	0.217449	2.1778	0.0401231	0.52773	-4.12124	up
ZNF215	0.42421	0.429976	2.98434	0.00671089	0.51343	-2.52208	up
TMEM41B	0.252848	3.5273	2.49232	0.0204823	0.51343	-3.52969	up
CTR9	0.230739	3.54458	2.32178	0.0296284	0.515875	-3.85634	up
NUCB2	0.552264	2.21147	2.57988	0.0168803	0.51343	-3.357	up
KCNJ11	0.669543	1.29987	2.69345	0.0130881	0.51343	-3.12843	up
HPS5	0.305744	2.65782	2.57746	0.0169714	0.51343	-3.36182	up
SPTY2D1	0.24698	3.80962	2.25296	0.0342845	0.52512	-3.98427	up
IGSF22	-0.11078	0.140294	-2.4826	0.0209238	0.51343	-3.54866	down
NAV2	0.172091	0.565481	2.27269	0.0328854	0.52406	-3.94783	up
SLC6A5	0.0112453	0.005882	2.11684	0.0455039	0.535383	-4.23013	up
SVIP	0.631686	2.65675	2.92409	0.00772006	0.51343	-2.64991	up
MPPED2	0.156141	0.236931	2.07558	0.049506	0.53669	-4.3027	up
PDHX	0.23008	1.65986	2.49551	0.0203397	0.51343	-3.52347	up
TRAF6	0.325443	2.87476	2.29905	0.0310984	0.517675	-3.89887	up
TTC17	0.300691	2.02996	2.54844	0.0180995	0.51343	-3.41938	up
SLC35C1	0.277404	5.71892	2.38251	0.0260096	0.51343	-3.74155	up
ACP2	0.552157	4.26002	2.66568	0.0139332	0.51343	-3.18477	up
CELF1	0.268705	2.88359	2.41083	0.0244656	0.51343	-3.68744	up
LRRC55	0.585431	0.933749	2.13082	0.0442156	0.531441	-4.20534	up
TMX2	0.23793	4.08421	2.25939	0.0338227	0.524571	-3.97242	up
TCN1	1.25141	1.15384	2.94557	0.00734464	0.51343	-2.60446	up
FTH1	0.683885	9.42888	2.1611	0.0415368	0.529783	-4.15127	up
ASRGL1	0.142485	0.212314	2.36885	0.0267861	0.51343	-3.76752	up
TUT1	0.354737	2.87869	2.72574	0.0121664	0.51343	-3.06256	up
GANAB	0.438282	5.85555	2.37308	0.0265438	0.51343	-3.7595	up
STX5	0.266635	3.76325	3.89562	0.00074769	0.51343	-0.490096	up
SLC3A2	0.443559	4.86191	2.91079	0.00796173	0.51343	-2.67799	up
LGALS12	0.0586431	0.0394125	2.83035	0.00958365	0.51343	-2.84656	up
NUDT22	0.192952	5.44885	2.09675	0.0474154	0.53669	-4.2656	up
PPP1R14B	-0.296378	7.52608	-2.39783	0.0251636	0.51343	-3.71233	down
CCDC88B	0.744728	2.7546	2.22349	0.0364749	0.527139	-4.03833	up
SYVN1	0.558399	4.65299	2.59382	0.0163647	0.51343	-3.32922	up
CDC42EP2	0.55796	2.36862	2.25389	0.0342175	0.52512	-3.98256	up
RELA	0.206219	5.85668	2.11854	0.0453455	0.535383	-4.22713	up
DRAP1	-0.364387	8.04256	-2.76788	0.0110552	0.51343	-2.976	down
NPAS4	0.0407258	0.022791	2.70258	0.012821	0.51343	-3.10984	up
RCE1	0.224381	4.80572	2.26671	0.0333041	0.52406	-3.95891	up
CARNS1	0.278052	0.698627	2.40262	0.0249041	0.51343	-3.70316	up
ALDH3B1	0.452167	1.37612	2.94065	0.00742916	0.51343	-2.61489	up
CHKA	0.209651	0.518934	2.85919	0.00896901	0.51343	-2.78637	up
C11orf24	0.393676	3.95079	2.19411	0.0387847	0.527262	-4.09177	up
CPT1A	0.322828	1.6257	2.38584	0.0258238	0.51343	-3.73522	up
MRPL21	-0.247324	4.12408	-2.30728	0.0305586	0.516518	-3.8835	down
RNF121	0.161659	1.69693	2.37582	0.0263875	0.51343	-3.75429	up
LAMTOR1	0.216276	5.16773	2.12993	0.0442968	0.531441	-4.20693	up
STARD10	-0.238475	3.67121	-2.13167	0.0441383	0.531441	-4.20383	down
FCHSD2	0.228135	0.818179	2.16183	0.041474	0.529783	-4.14996	up
P2RY6	0.440805	0.63441	2.19523	0.0386944	0.527262	-4.08974	up
CHRDL2	0.183311	0.135722	2.49818	0.0202205	0.51343	-3.51823	up
SPCS2	0.559392	2.84722	2.986	0.00668487	0.51343	-2.51853	up
ARRB1	0.300273	1.85252	2.2889	0.0317755	0.521639	-3.91776	up
B3GNT6	0.490811	0.495843	2.6657	0.0139329	0.51343	-3.18475	up
PRCP	0.420373	3.01715	2.35598	0.0275373	0.51343	-3.79191	up
ANKRD42	0.124783	0.725357	2.11492	0.0456839	0.536065	-4.23354	up
TMEM135	0.107315	0.484136	2.63584	0.0148986	0.51343	-3.24501	up
CTSC	0.552162	3.46828	3.41207	0.00243066	0.51343	-1.58739	up
PDGFD	0.279139	0.47793	2.21277	0.0373024	0.527139	-4.05787	up
CASP5	0.105251	0.124129	2.12738	0.0445302	0.532558	-4.21147	up
SLN	0.127717	0.193177	2.15922	0.0416992	0.52979	-4.15465	up
FDX1	0.321252	2.8843	2.76718	0.011073	0.51343	-2.97745	up
POU2AF1	1.08838	1.22721	2.98812	0.00665191	0.51343	-2.51401	up
PPP2R1B	0.271379	3.30427	2.84048	0.0093633	0.51343	-2.82545	up
ALG9	0.254561	1.40784	2.30351	0.0308045	0.516518	-3.89053	up
DLAT	0.254291	3.63322	2.71639	0.0124266	0.51343	-3.08166	up
TMPRSS4	0.858679	3.98536	2.3984	0.0251325	0.51343	-3.71124	up
SCN4B	-0.524426	2.13884	-2.53632	0.0185912	0.51343	-3.44332	down
UBE4A	0.325126	3.54309	2.29372	0.0314524	0.520571	-3.90879	up
ARCN1	0.315313	5.32405	2.16089	0.0415548	0.529783	-4.15164	up
HYOU1	0.472056	5.80648	2.49697	0.0202746	0.51343	-3.52061	up
ABCG4	-0.726368	1.51802	-2.59212	0.016427	0.51343	-3.33262	down
TBCEL	0.324412	1.41622	2.35193	0.0277781	0.51343	-3.79958	up
TECTA	0.0242442	0.0504396	2.15706	0.0418861	0.530059	-4.15852	up
GRAMD1B	0.0520406	0.0681266	2.10224	0.0468859	0.53669	-4.25593	up
SIAE	0.330808	2.31616	2.43574	0.0231779	0.51343	-3.63954	up
PKNOX2	-0.037784	0.0535445	-2.43904	0.0230117	0.51343	-3.63316	down
STT3A	0.503849	4.11017	2.45819	0.0220711	0.51343	-3.59612	up
FOXRED1	0.267857	3.81456	2.17984	0.0399532	0.52773	-4.11756	up
APLP2	0.448452	5.2405	2.32016	0.0297314	0.515875	-3.85939	up
WNT5B	0.301452	0.595825	2.67656	0.0135964	0.51343	-3.16275	up
CCND2	0.611684	3.36141	3.1668	0.00436942	0.51343	-2.12871	up
NDUFA9	0.192191	3.46948	2.17464	0.0403872	0.528017	-4.12693	up
CD27	1.38473	2.0976	2.54844	0.0180996	0.51343	-3.41938	up
VAMP1	0.446368	2.08961	2.2403	0.03521	0.525156	-4.00754	up
GPR162	0.407001	0.702674	3.30023	0.0031798	0.51343	-1.83583	up
GNB3	0.455246	0.718799	2.16635	0.041088	0.529646	-4.14185	up
LPCAT3	0.386571	3.32189	2.26906	0.0331391	0.52406	-3.95456	up
ACSM4	0.0166032	0.0106308	2.49244	0.0204771	0.51343	-3.52946	up
CLEC4C	0.0987475	0.0725727	2.61855	0.0154864	0.51343	-3.27975	up
SLC2A3	0.758402	2.64274	2.12181	0.0450421	0.534508	-4.22133	up
CLEC4D	0.233822	0.311337	2.21858	0.0368517	0.527139	-4.04728	up
CLEC4E	0.65998	0.9926	2.13343	0.043979	0.531441	-4.20071	up
CLEC1A	0.21311	0.632004	2.08079	0.0489838	0.53669	-4.29359	up
CLEC7A	0.447568	5.12778	2.40371	0.0248456	0.51343	-3.70108	up
OLR1	0.755908	1.11512	2.14046	0.0433467	0.530695	-4.18819	up
GABARAPL1	0.358329	5.09833	2.64445	0.0146139	0.51343	-3.22767	up
STYK1	0.309865	1.1518	2.68856	0.0132334	0.51343	-3.13838	up
ETV6	0.226326	1.04804	2.49959	0.020158	0.51343	-3.51547	up
MANSC1	0.362575	3.78448	3.43541	0.0022976	0.51343	-1.53523	up
ART4	-0.0539758	0.0502084	-3.245	0.00362825	0.51343	-1.95756	down
ARHGDIB	0.628299	4.87111	2.35191	0.0277788	0.51343	-3.79961	up
RERG	0.0819164	0.121977	2.96046	0.0070947	0.51343	-2.57286	up
EPS8	0.268383	0.905224	2.24596	0.0347938	0.525156	-3.99716	up
STRAP	0.191924	5.1318	2.17201	0.0406084	0.528238	-4.13167	up
DERA	0.182476	2.02188	2.41218	0.0243942	0.51343	-3.68485	up
ABCC9	0.160334	0.261332	2.20576	0.0378531	0.527139	-4.07063	up
FAR2	0.0607998	0.105992	2.40787	0.0246227	0.51343	-3.69311	up
ERGIC2	0.261436	3.51023	2.12375	0.0448635	0.533887	-4.2179	up
DENND5B	0.274035	0.289557	2.37496	0.0264367	0.51343	-3.75593	up
YARS2	0.205843	2.39328	2.53593	0.0186074	0.51343	-3.44409	up
PKP2	0.378285	1.14185	2.50511	0.0199151	0.51343	-3.50467	up
PPHLN1	0.20597	1.46495	2.91694	0.00784905	0.51343	-2.665	up
COL2A1	0.0266272	0.0261824	2.07589	0.0494748	0.53669	-4.30216	up
FKBP11	1.40211	4.79383	2.85166	0.00912566	0.51343	-2.8021	up
LMBR1L	0.266621	3.48073	2.53315	0.0187218	0.51343	-3.44956	up
SPATS2	0.3092	0.934739	3.14563	0.0045941	0.51343	-2.17481	up
TMBIM6	0.380217	6.43402	3.07275	0.00545571	0.51343	-2.33258	up
SMARCD1	0.267861	4.51819	2.20848	0.0376391	0.527139	-4.06569	up
LARP4	0.29094	2.75915	2.36712	0.0268865	0.51343	-3.77082	up
SLC11A2	0.313894	3.96732	2.42227	0.0238662	0.51343	-3.66548	up
DAZAP2	0.256744	5.62628	2.09838	0.0472574	0.53669	-4.26272	up
SMAGP	0.218236	3.71501	2.14269	0.0431475	0.530504	-4.1842	up
BIN2	0.539604	0.943068	2.2204	0.0367115	0.527139	-4.04396	up
KRT80	-0.517421	7.16277	-2.14665	0.0427964	0.530504	-4.17714	down
KRT7	1.1022	1.75339	2.83283	0.00952931	0.51343	-2.8414	up
KRT6B	-0.81283	12.4723	-3.20501	0.00399063	0.51343	-2.04527	down
KRT6C	-0.519799	12.4232	-2.47223	0.0214041	0.51343	-3.56885	down
KRT3	-2.3753	7.56632	-2.49963	0.0201565	0.51343	-3.51541	down
KRT18	0.564004	5.84053	2.14906	0.042584	0.530433	-4.17283	up
IGFBP6	-1.09865	5.76386	-2.85994	0.00895337	0.51343	-2.78478	down
SOAT2	-0.0376564	0.049336	-2.58118	0.0168318	0.51343	-3.35442	down
NFE2	0.562644	0.75359	2.78633	0.0105997	0.51343	-2.93791	up
COPZ1	0.231801	4.35435	2.27828	0.0324988	0.52406	-3.93748	up
CD63	0.576049	8.08225	2.17094	0.0406988	0.528238	-4.1336	up
GDF11	0.337568	1.48183	2.17869	0.0400491	0.52773	-4.11964	up
SUOX	0.54629	3.78754	2.392	0.0254823	0.51343	-3.72346	up
CNPY2	0.3763	6.09696	2.43386	0.0232725	0.51343	-3.64315	up
RBMS2	0.400128	2.55452	2.27905	0.0324457	0.52406	-3.93604	up
STAC3	0.466555	1.02734	2.56595	0.0174107	0.51343	-3.38469	up
INHBE	0.391238	0.297416	2.42146	0.0239082	0.51343	-3.66703	up
ARHGAP9	0.747195	1.81715	2.20465	0.0379411	0.527139	-4.07265	up
PIP4K2C	0.293403	5.08541	2.58424	0.0167175	0.51343	-3.34832	up
OS9	0.431638	5.82396	2.387	0.025759	0.51343	-3.733	up
TSPAN31	0.383023	4.60134	2.65181	0.0143746	0.51343	-3.21283	up
CYP27B1	0.536524	1.37668	2.36486	0.0270175	0.51343	-3.77511	up
SRGAP1	0.10361	0.216081	2.39387	0.0253801	0.51343	-3.7199	up
GNS	0.558988	3.69065	2.61984	0.0154419	0.51343	-3.27716	up
TBC1D30	0.0660428	0.109645	3.11421	0.00494813	0.51343	-2.243	up
IRAK3	0.448103	1.13954	2.08164	0.0488994	0.53669	-4.29211	up
IL26	0.0845354	0.0662564	3.29007	0.00325801	0.51343	-1.85826	up
MDM2	0.501091	4.12385	3.45203	0.0022072	0.51343	-1.49803	up
MYF6	0.25828	0.133649	2.6427	0.0146713	0.51343	-3.23119	up
TMTC2	0.129262	0.506521	2.50215	0.020045	0.51343	-3.51047	up
EPYC	0.0109185	0.00692543	2.08452	0.0486136	0.53669	-4.28707	up
NUDT4	0.319329	2.71561	2.11579	0.0456024	0.535464	-4.232	up
LTA4H	0.463447	4.66327	2.73766	0.0118416	0.51343	-3.03812	up
SPIC	0.0642268	0.0344542	2.51517	0.0194789	0.51343	-3.48494	up
CHPT1	0.307123	1.36739	2.14753	0.0427188	0.530504	-4.17556	up
ASCL1	0.217623	0.127233	2.78311	0.010678	0.51343	-2.94458	up
HSP90B1	0.619057	7.40603	2.85047	0.00915062	0.51343	-2.80458	up
TXNRD1	0.586032	1.6964	3.13716	0.00468708	0.51343	-2.19322	up
C12orf45	0.147939	0.642056	2.64879	0.0144722	0.51343	-3.21891	up
ATP2A2	0.301196	5.09804	2.36485	0.0270176	0.51343	-3.77511	up
TMEM116	0.117252	0.427833	2.13229	0.0440825	0.531441	-4.20274	up
TPCN1	0.288849	2.62314	2.10209	0.0469007	0.53669	-4.2562	up
SDS	0.213335	0.282628	2.26517	0.0334124	0.52406	-3.96175	up
FBXW8	0.195065	0.775254	2.28032	0.0323587	0.52406	-3.93369	up
TESC	0.111566	0.154998	2.63478	0.014934	0.51343	-3.24714	up
TAOK3	0.201527	1.40619	2.47097	0.0214631	0.51343	-3.5713	up
PRKAB1	0.446274	3.79186	2.90083	0.00814718	0.51343	-2.69896	up
DYNLL1	-0.264049	7.39826	-2.33441	0.0288399	0.513937	-3.83262	down
RNF10	0.178004	4.98473	2.08163	0.0489002	0.53669	-4.29212	up
ACADS	0.363596	2.55258	2.63897	0.0147944	0.51343	-3.2387	up
HPD	0.0360865	0.0334408	3.04065	0.00588285	0.51343	-2.40163	up
VPS37B	0.526055	4.28235	2.17165	0.0406388	0.528238	-4.13232	up
RILPL2	0.449026	2.33939	2.40668	0.0246863	0.51343	-3.69539	up
TMED2	0.263118	6.94828	2.34057	0.0284623	0.51343	-3.82102	up
ATP6V0A2	0.236412	2.36805	2.1415	0.0432538	0.530504	-4.18633	up
GLT1D1	0.0606818	0.0601944	2.83972	0.00937975	0.51343	-2.82704	up
CRYL1	0.29851	1.4073	2.92809	0.0076488	0.51343	-2.64145	up
ATP12A	-0.52203	0.644971	-2.46132	0.0219211	0.51343	-3.59006	down
FLT1	0.284742	0.706976	2.30171	0.0309231	0.516653	-3.8939	up
POMP	0.297963	4.89739	2.70282	0.0128142	0.51343	-3.10936	up
SLC46A3	0.853217	2.03583	3.32341	0.00300804	0.51343	-1.78454	up
UBL3	0.255936	3.57698	2.20263	0.0381013	0.527139	-4.07631	up
ALOX5AP	0.387427	1.10025	2.49054	0.0205628	0.51343	-3.53318	up
CCNA1	0.270501	0.525844	2.08673	0.0483951	0.53669	-4.28319	up
RFXAP	0.330015	2.05969	2.18168	0.0398009	0.52773	-4.11424	up
ALG5	0.312413	2.65531	2.38166	0.0260577	0.51343	-3.74319	up
NHLRC3	0.475622	3.36728	2.85972	0.00895807	0.51343	-2.78526	up
MRPS31	0.259159	2.35562	2.15041	0.0424658	0.530433	-4.17042	up
KCTD4	-1.37557	2.83128	-2.63193	0.0150298	0.51343	-3.25288	down
COG3	0.205572	2.69804	2.34989	0.0278999	0.51343	-3.80344	up
RB1	0.223182	1.83827	2.24575	0.0348091	0.525156	-3.99754	up
FNDC3A	0.482859	1.58121	2.75968	0.0112636	0.51343	-2.99289	up
ALG11	0.119247	0.632485	2.18846	0.0392436	0.52773	-4.10199	up
OLFM4	0.0914821	0.0974466	2.28613	0.031963	0.523139	-3.92291	up
DIS3	0.487617	4.2875	4.77166	8.58691e-05	0.51343	1.53981	up
KLF5	0.325528	7.44441	2.53059	0.018828	0.51343	-3.45461	up
CLN5	0.383294	3.3954	2.44365	0.022782	0.51343	-3.62426	up
POU4F1	0.127625	0.373125	2.26681	0.0332969	0.52406	-3.95872	up
CLDN10	0.124653	0.135919	2.08381	0.0486838	0.53669	-4.28831	up
DNAJC3	0.45049	2.76831	2.9276	0.00765746	0.51343	-2.64249	up
UGGT2	0.125408	0.421368	2.38224	0.0260247	0.51343	-3.74207	up
TM9SF2	0.422673	3.84796	2.77505	0.0108761	0.51343	-2.96121	up
PCCA	0.0888335	0.333986	2.2127	0.0373078	0.527139	-4.058	up
CCDC168	0.0369842	0.0366053	2.56155	0.0175816	0.51343	-3.39342	up
LIG4	0.262665	3.90029	2.16416	0.0412745	0.529783	-4.14578	up
RNASE2	0.991979	1.61198	2.23603	0.0355276	0.525156	-4.01538	up
NDRG2	0.4291	4.04795	2.77104	0.0109758	0.51343	-2.96948	up
DAD1	0.302816	5.21378	2.43624	0.0231524	0.51343	-3.63856	up
SLC7A7	0.544141	0.785768	2.4782	0.0211265	0.51343	-3.55724	up
BCL2L2	-0.240024	5.90661	-2.68762	0.0132616	0.51343	-3.14029	down
TINF2	0.200847	7.61417	2.15954	0.0416711	0.52979	-4.15406	up
FOXG1	0.182533	0.10345	2.49001	0.0205866	0.51343	-3.53421	up
SRP54	0.307913	3.5215	2.9664	0.0069973	0.51343	-2.56025	up
PAX9	0.671582	3.6928	3.32706	0.0029818	0.51343	-1.77644	up
FOXA1	1.02525	1.22347	2.67929	0.0135129	0.51343	-3.1572	up
MGAT2	0.47153	6.75549	2.53382	0.0186941	0.51343	-3.44825	up
SOS2	0.247144	2.22437	2.31839	0.0298438	0.515875	-3.86271	up
GNPNAT1	0.206537	4.46884	2.12726	0.0445407	0.532558	-4.21167	up
DDHD1	0.205855	0.770677	2.54071	0.0184116	0.51343	-3.43465	up
GCH1	0.268567	1.87514	3.33476	0.00292727	0.51343	-1.75939	up
MAPK1IP1L	0.286855	4.80499	2.5965	0.0162676	0.51343	-3.32388	up
FBXO34	0.307528	2.50784	2.13786	0.0435794	0.531441	-4.19282	up
PELI2	0.127746	0.285548	2.59789	0.0162172	0.51343	-3.3211	up
DHRS7	0.348506	4.05866	2.3491	0.0279467	0.51343	-3.80492	up
HIF1A	0.460233	5.75407	2.36654	0.0269196	0.51343	-3.77191	up
FUT8	0.261851	0.448279	2.51711	0.0193961	0.51343	-3.48114	up
PLEKHH1	0.271763	0.749063	2.7077	0.0126734	0.51343	-3.0994	up
RDH11	0.246888	4.87271	2.2018	0.0381672	0.527139	-4.07782	up
ADAM20	0.0894187	0.0855309	3.05534	0.00568353	0.51343	-2.37007	up
SIPA1L1	0.180542	0.729537	2.4166	0.0241615	0.51343	-3.67637	up
RPS6KL1	0.155794	0.227226	2.12155	0.0450669	0.534508	-4.22181	up
TMED10	0.292358	6.0452	2.74868	0.0115491	0.51343	-3.01552	up
DIO2	0.751633	2.7246	2.97488	0.00686044	0.51343	-2.54221	up
SEL1L	0.790707	3.9348	2.88306	0.00848866	0.51343	-2.73632	up
GALC	0.260968	1.01637	2.90863	0.0080015	0.51343	-2.68253	up
CALM1	0.281986	8.11168	2.9437	0.0073766	0.51343	-2.60842	up
LGMN	0.451699	4.26479	2.45253	0.0223453	0.51343	-3.60708	up
GOLGA5	0.268866	3.78806	2.91485	0.00788723	0.51343	-2.66943	up
SERPINA1	1.10732	2.90008	2.3321	0.0289825	0.515875	-3.83696	up
BDKRB1	-0.249205	3.01169	-2.86391	0.00887197	0.51343	-2.77648	down
CCNK	0.275774	2.75488	2.80397	0.0101808	0.51343	-2.90138	up
CYP46A1	0.0286395	0.0381153	2.80048	0.0102625	0.51343	-2.90862	up
EVL	0.300852	1.2282	2.62776	0.0151705	0.51343	-3.26125	up
DEGS2	-0.503284	2.54546	-2.12907	0.044375	0.531657	-4.20845	down
NIPA2	0.366236	4.0264	3.26101	0.0034923	0.51343	-1.92234	up
SCG5	0.0544562	0.066167	2.28714	0.0318947	0.52299	-3.92104	up
SLC12A6	0.336828	2.81529	2.50199	0.0200521	0.51343	-3.51078	up
GOLGA8B	0.462589	0.837347	2.92059	0.00778289	0.51343	-2.65729	up
RASGRP1	0.579096	1.85908	3.35756	0.00277132	0.51343	-1.70877	up
BMF	0.566657	2.49155	2.19522	0.0386948	0.527262	-4.08975	up
GCHFR	0.647204	4.04895	2.70574	0.0127299	0.51343	-3.10341	up
VPS18	0.427617	4.27022	2.28951	0.0317346	0.521639	-3.91663	up
GANC	0.155727	1.20045	2.19993	0.0383167	0.527262	-4.08122	up
SNAP23	0.256892	3.40371	2.15689	0.0419005	0.530059	-4.15882	up
PDIA3	0.452684	5.82287	2.57825	0.0169417	0.51343	-3.36025	up
SLC28A2	0.0119515	0.00799502	2.15251	0.0422813	0.53008	-4.16666	up
USP8	0.237237	2.85021	2.18788	0.0392906	0.52773	-4.10303	up
SPPL2A	0.269763	2.28675	2.31751	0.0299	0.515875	-3.86436	up
SCG3	0.0277551	0.0289668	2.51418	0.0195215	0.51343	-3.48688	up
RAB27A	0.410927	1.57321	2.64274	0.0146701	0.51343	-3.23112	up
CCPG1	0.378865	1.60369	2.33602	0.0287406	0.51343	-3.82958	up
TEX9	0.149295	0.436438	2.32087	0.0296862	0.515875	-3.85805	up
AQP9	0.602404	0.636659	2.87279	0.00869216	0.51343	-2.75787	up
ADAM10	0.344092	2.37347	2.32306	0.0295478	0.515875	-3.85394	up
GCNT3	0.166652	0.18959	2.73229	0.011987	0.51343	-3.04915	up
GTF2A2	0.302115	4.16453	2.9173	0.00784248	0.51343	-2.66424	up
LACTB	0.194047	3.11007	2.21111	0.037432	0.527139	-4.06089	up
ANKDD1A	0.174253	0.45626	2.57611	0.0170224	0.51343	-3.36451	up
RASL12	0.338055	1.29141	2.13767	0.0435967	0.531441	-4.19316	up
MAP2K1	0.367862	2.19562	2.77564	0.0108615	0.51343	-2.96	up
ADPGK	0.372806	3.25271	2.55342	0.0179013	0.51343	-3.40954	up
ISLR2	0.145078	0.185509	2.64753	0.0145132	0.51343	-3.22145	up
CYP1A1	0.76145	0.47903	2.2817	0.0322641	0.52406	-3.93113	up
LMAN1L	0.0483166	0.0509575	2.2803	0.0323602	0.52406	-3.93373	up
RPP25	0.420724	5.06255	2.7587	0.0112889	0.51343	-2.99492	up
SCAMP5	0.859277	0.758909	3.44587	0.00224029	0.51343	-1.51182	up
PPCDC	0.247774	0.757352	2.35601	0.0275355	0.51343	-3.79186	up
C15orf39	0.586392	3.96409	3.42332	0.00236557	0.51343	-1.56224	up
TSPAN3	0.338411	4.51328	2.46686	0.021657	0.51343	-3.57929	up
TMED3	0.210187	3.70715	2.85182	0.00912238	0.51343	-2.80177	up
BCL2A1	0.915528	1.83944	2.24253	0.0350456	0.525156	-4.00345	up
AP3B2	0.0765777	0.106728	2.74552	0.0116323	0.51343	-3.02201	up
BTBD1	0.213011	3.78472	2.20548	0.037875	0.527139	-4.07113	up
SH3GL3	-0.530187	1.57485	-2.23274	0.0357736	0.525156	-4.0214	down
ALPK3	0.213071	0.611154	2.07806	0.0492566	0.53669	-4.29836	up
MFGE8	0.406245	4.60608	2.1844	0.0395767	0.52773	-4.10933	up
ABHD2	0.325892	2.43832	2.15235	0.0422958	0.53008	-4.16695	up
IDH2	0.264908	5.87451	2.11758	0.0454354	0.535383	-4.22884	up
MAN2A2	0.404107	3.1125	2.23506	0.0356002	0.525156	-4.01716	up
LMF1	0.139537	0.526011	2.20163	0.0381812	0.527139	-4.07813	up
IGFALS	0.157538	0.194134	2.37656	0.0263456	0.51343	-3.75289	up
NOXO1	0.323044	1.29024	2.26691	0.03329	0.52406	-3.95853	up
RAB26	0.325444	0.834949	2.83341	0.00951662	0.51343	-2.84019	up
ATP6V0C	0.336749	7.44829	2.93372	0.00754958	0.51343	-2.62955	up
ZG16B	0.712401	0.98187	2.64215	0.0146893	0.51343	-3.23229	up
MMP25	0.628712	1.36068	2.74678	0.011599	0.51343	-3.01941	up
ZNF200	0.433933	2.67949	3.38739	0.00257951	0.51343	-1.64241	up
MEFV	0.470689	0.73256	3.09057	0.00523169	0.51343	-2.29413	up
CORO7	0.130936	0.393457	2.33978	0.0285105	0.51343	-3.82251	up
ALG1	0.228816	1.43079	2.28914	0.0317594	0.521639	-3.91731	up
ABAT	0.294287	0.780242	2.83485	0.00948508	0.51343	-2.83718	up
PMM2	0.320495	2.99456	3.36108	0.00274801	0.51343	-1.70096	up
C16orf72	0.230214	4.51274	2.99842	0.00649386	0.51343	-2.49204	up
ATF7IP2	0.134829	0.23174	2.33863	0.0285808	0.51343	-3.82468	up
LITAF	0.443669	3.48735	2.42769	0.0235867	0.51343	-3.65504	up
TXNDC11	0.63963	2.67667	2.77251	0.0109392	0.51343	-2.96645	up
ZC3H7A	0.333573	2.5722	2.34032	0.0284778	0.51343	-3.8215	up
TNFRSF17	1.69801	2.59187	2.35034	0.0278727	0.51343	-3.80258	up
CPPED1	0.301638	1.81632	2.82111	0.00978885	0.51343	-2.86578	up
PDXDC1	0.309696	2.27302	2.86648	0.0088195	0.51343	-2.77109	up
NOMO2	0.21861	0.720573	2.52513	0.0190562	0.51343	-3.46537	up
ACSM5	0.0567172	0.0811501	2.4514	0.0224004	0.51343	-3.60927	up
SULT1A1	0.572843	1.43388	3.57139	0.00165276	0.51343	-1.2295	up
C16orf54	1.12478	2.42265	2.15541	0.0420292	0.53008	-4.16148	up
SEZ6L2	0.534141	1.57712	2.46043	0.0219634	0.51343	-3.59177	up
ASPHD1	0.140443	0.401248	2.40148	0.0249655	0.51343	-3.70534	up
ITGAX	0.604444	1.06744	2.32854	0.0292041	0.515875	-3.84366	up
ITFG1	0.267001	1.30521	2.70379	0.0127861	0.51343	-3.10738	up
CES1	0.334819	0.411115	2.20376	0.0380113	0.527139	-4.07426	up
OGFOD1	0.320268	3.78929	2.29595	0.0313036	0.518595	-3.90463	up
MT1G	-0.73749	5.08336	-2.31705	0.0299293	0.515875	-3.86522	down
MT1H	-0.769624	2.46975	-2.37218	0.026595	0.51343	-3.7612	down
HERPUD1	0.811906	6.00957	2.5814	0.0168236	0.51343	-3.35399	up
CNOT1	0.313328	4.39202	2.16542	0.0411668	0.529783	-4.14351	up
GOT2	0.273005	4.72022	2.32161	0.0296397	0.515875	-3.85667	up
CMTM2	0.406611	0.47904	2.39232	0.0254651	0.51343	-3.72286	up
CBFB	0.229131	2.95713	2.22328	0.0364908	0.527139	-4.03871	up
TMEM208	0.332328	6.75927	2.39908	0.0250954	0.51343	-3.70993	up
SLC9A5	0.0727177	0.133281	2.33558	0.0287678	0.51343	-3.83041	up
TPPP3	-1.47962	6.92215	-2.50106	0.0200932	0.51343	-3.5126	down
CTRL	0.283269	0.62799	2.55774	0.0177306	0.51343	-3.40097	up
PLA2G15	0.281411	2.62527	2.34027	0.0284809	0.51343	-3.82159	up
SMPD3	-0.447859	1.16209	-2.20239	0.0381208	0.527139	-4.07676	down
HAS3	0.592582	5.00006	2.4634	0.0218213	0.51343	-3.58601	up
CALB2	0.465523	0.633142	2.48177	0.0209619	0.51343	-3.55028	up
CHST4	0.140907	0.135767	2.34551	0.0281631	0.51343	-3.81171	up
AP1G1	0.355533	3.73101	2.90884	0.00799767	0.51343	-2.68209	up
IST1	0.254644	3.37704	2.41786	0.0240955	0.51343	-3.67394	up
GLG1	0.412367	2.50945	2.59873	0.0161868	0.51343	-3.31942	up
MLKL	0.401598	2.38936	2.07785	0.0492785	0.53669	-4.29874	up
FA2H	0.248143	0.369974	2.34333	0.0282949	0.51343	-3.81582	up
ZNRF1	0.14325	1.9122	2.20788	0.0376859	0.527139	-4.06677	up
BCAR1	0.414385	2.51236	2.52051	0.0192514	0.51343	-3.47446	up
CHST6	0.197257	0.245874	2.15025	0.0424797	0.530433	-4.17071	up
PLCG2	0.324482	0.601624	2.33988	0.0285042	0.51343	-3.82231	up
HSD17B2	0.242285	0.228565	2.53017	0.0188454	0.51343	-3.45544	up
MPHOSPH6	0.288851	3.67068	2.15164	0.042358	0.53008	-4.16822	up
ATP2C2	-0.417832	0.864799	-3.02826	0.00605615	0.51343	-2.42821	down
MAP1LC3B	0.243425	4.89033	2.08575	0.0484914	0.53669	-4.2849	up
KLHDC4	0.186545	1.03877	2.22664	0.0362348	0.527139	-4.03257	up
CYBA	0.994018	5.37698	2.26998	0.0330748	0.52406	-3.95286	up
SNAI3	0.46735	0.715719	2.34649	0.0281038	0.51343	-3.80985	up
DPEP1	0.404196	0.387694	2.20602	0.0378325	0.527139	-4.07015	up
DEF8	0.244378	4.29041	2.72346	0.0122294	0.51343	-3.06722	up
P2RX1	0.591264	0.658695	2.83984	0.00937701	0.51343	-2.82678	up
UBE2G1	0.171722	3.71288	2.103	0.0468134	0.53669	-4.25459	up
ARRB2	0.46125	3.69248	2.66118	0.014075	0.51343	-3.19388	up
GLTPD2	0.472873	2.05422	2.14045	0.0433474	0.530695	-4.1882	up
GP1BA	0.508497	0.906219	2.2681	0.0332062	0.52406	-3.95633	up
KIF1C	-0.257223	6.55027	-3.08388	0.00531474	0.51343	-2.30858	down
ASGR1	0.308896	0.712918	2.46517	0.0217372	0.51343	-3.58257	up
ACADVL	0.314517	7.90331	2.54814	0.0181116	0.51343	-3.41997	up
TNFSF13	0.49669	2.39404	2.82208	0.00976727	0.51343	-2.86378	up
SHBG	0.0531944	0.0536447	2.55659	0.0177761	0.51343	-3.40326	up
ALOXE3	-0.796918	2.90848	-2.22696	0.0362104	0.527139	-4.03198	down
PIK3R5	0.285598	0.546284	2.25311	0.0342736	0.52512	-3.984	up
PIRT	-0.122633	0.146575	-2.5013	0.0200826	0.51343	-3.51213	down
TEKT3	0.0357904	0.0400238	2.30078	0.0309837	0.517175	-3.89562	up
CENPV	0.239618	0.557205	2.27484	0.0327366	0.52406	-3.94386	up
EVPLL	-0.579884	1.53049	-2.72539	0.0121759	0.51343	-3.06326	down
SLC47A1	0.132288	0.236638	3.01028	0.0063164	0.51343	-2.4667	up
SPECC1	0.155622	0.411186	2.71764	0.0123915	0.51343	-3.07911	up
SLC46A1	0.571891	1.59698	2.42069	0.0239479	0.51343	-3.6685	up
DHRS13	0.405323	4.07377	2.13181	0.0441261	0.531441	-4.20359	up
NUFIP2	0.376287	4.57252	2.4998	0.0201489	0.51343	-3.51507	up
SSH2	0.186907	0.624784	2.33828	0.028602	0.51343	-3.82533	up
CPD	0.435023	3.61158	2.64593	0.0145653	0.51343	-3.22467	up
CRLF3	0.244481	2.51493	2.49857	0.0202034	0.51343	-3.51748	up
NF1	0.278979	1.28153	2.1328	0.0440358	0.531441	-4.20182	up
OMG	0.0449884	0.0437613	2.47537	0.0212575	0.51343	-3.56274	up
EVI2B	1.04993	3.4105	2.23393	0.0356847	0.525156	-4.01923	up
RAB11FIP4	0.2183	1.23583	2.47631	0.0212142	0.51343	-3.56092	up
ZNF207	0.241879	5.45839	2.44563	0.022684	0.51343	-3.62043	up
SLFN11	0.623209	2.52151	2.24645	0.0347579	0.525156	-3.99626	up
SLFN12L	0.0940188	0.149283	2.15329	0.0422133	0.53008	-4.16526	up
SLFN14	0.0342321	0.024247	2.18213	0.039764	0.52773	-4.11344	up
CCL3	1.44214	2.3656	2.15344	0.0422003	0.53008	-4.165	up
DHRS11	0.225371	3.1042	2.40659	0.0246912	0.51343	-3.69556	up
DUSP14	-0.477738	5.12956	-2.58991	0.0165078	0.51343	-3.33702	down
PCGF2	0.325826	2.53121	2.53285	0.0187344	0.51343	-3.45017	up
IKZF3	0.116236	0.122014	2.13919	0.0434603	0.531441	-4.19045	up
ZPBP2	0.0297787	0.0156633	2.14916	0.0425757	0.530433	-4.17266	up
GSDMB	0.304223	1.00799	2.28263	0.0322011	0.52406	-3.92941	up
ORMDL3	0.285708	6.15742	2.22532	0.0363351	0.527139	-4.03498	up
GSDMA	-0.867913	3.09208	-2.08704	0.0483641	0.53669	-4.28264	down
KRT40	0.278119	0.324421	2.12574	0.0446805	0.533147	-4.21437	up
KRT33B	-0.571198	1.14828	-2.29187	0.0315759	0.521149	-3.91223	down
KRT14	-0.777711	14.3023	-3.06527	0.00555258	0.51343	-2.34871	down
KRT16	-0.832023	13.6896	-2.31854	0.0298342	0.515875	-3.86242	down
EIF1	0.24749	9.88671	2.33691	0.0286862	0.51343	-3.82791	up
TTC25	0.0233809	0.048511	2.19277	0.0388932	0.527262	-4.0942	up
STAT3	0.375787	4.61654	2.32658	0.0293266	0.515875	-3.84734	up
NAGLU	0.531582	4.14513	2.94934	0.00728062	0.51343	-2.59647	up
LSM12	0.208946	1.3007	3.51592	0.00189099	0.51343	-1.35458	up
GRN	0.507528	8.76361	2.27223	0.0329173	0.52406	-3.94868	up
EFTUD2	0.301618	3.4418	2.20866	0.0376244	0.527139	-4.06535	up
GFAP	0.521377	0.760987	2.09908	0.0471899	0.53669	-4.26149	up
ACBD4	0.34998	1.91516	2.35066	0.0278539	0.51343	-3.80199	up
NSF	0.210992	1.85005	2.44696	0.0226185	0.51343	-3.61787	up
NPEPPS	0.347846	3.89292	2.8657	0.00883538	0.51343	-2.77273	up
KPNB1	0.269872	5.31963	2.20308	0.0380658	0.527139	-4.0755	up
LRRC46	0.215752	0.428156	2.07787	0.049276	0.53669	-4.2987	up
SCRN2	0.43792	5.16179	2.65714	0.0142033	0.51343	-3.20205	up
HOXB4	0.69088	0.933837	2.31147	0.0302868	0.516518	-3.87565	up
HOXB7	0.172009	0.124422	2.57276	0.0171496	0.51343	-3.37117	up
GNGT2	0.411591	0.971798	2.17475	0.0403783	0.528017	-4.12674	up
PHOSPHO1	0.616547	0.840095	3.01919	0.00618612	0.51343	-2.44764	up
SLC35B1	0.327775	5.24217	2.67063	0.0137789	0.51343	-3.17475	up
FAM117A	0.332663	1.21879	2.23885	0.0353175	0.525156	-4.0102	up
LRRC59	0.361344	4.93076	2.19318	0.0388598	0.527262	-4.09345	up
SPATA20	0.361122	3.8407	2.25677	0.0340098	0.52512	-3.97724	up
ABCC3	0.542714	1.06065	3.03912	0.00590401	0.51343	-2.40492	up
SCPEP1	0.895446	5.17623	2.71001	0.0126076	0.51343	-3.0947	up
MPO	0.0726067	0.0655115	2.20684	0.0377678	0.527139	-4.06866	up
TEX14	0.0200089	0.0253934	2.29749	0.0312014	0.517675	-3.90177	up
CLTC	0.298003	5.10224	2.4686	0.021575	0.51343	-3.57592	up
VMP1	0.23152	2.83624	2.28337	0.0321503	0.52406	-3.92803	up
TUBD1	0.257742	2.36404	2.1342	0.043909	0.531441	-4.19933	up
ICAM2	0.633084	1.36221	2.16951	0.0408193	0.528749	-4.13616	up
ERN1	0.279637	0.884884	2.47433	0.021306	0.51343	-3.56477	up
PSMD12	0.280686	4.03633	3.29301	0.00323522	0.51343	-1.85178	up
PITPNC1	0.105167	0.343198	2.17434	0.0404123	0.528017	-4.12747	up
WIPI1	0.304309	3.12739	2.09673	0.0474174	0.53669	-4.26563	up
PRKAR1A	0.277556	5.93882	2.25581	0.0340793	0.52512	-3.97903	up
SLC39A11	0.116959	0.516086	2.77718	0.0108233	0.51343	-2.95681	up
SSTR2	0.42544	0.603464	2.08721	0.0483474	0.53669	-4.28234	up
KIF19	0.155964	0.211349	2.27293	0.0328691	0.52406	-3.9474	up
CD300A	0.648282	1.12443	2.91496	0.00788516	0.51343	-2.66919	up
CD300LF	0.369717	0.531346	2.17769	0.0401326	0.52773	-4.12144	up
NAT9	0.328511	4.10072	2.20224	0.0381325	0.527139	-4.07703	up
ACOX1	0.445794	4.24504	2.96136	0.00707983	0.51343	-2.57095	up
RNF157	0.0669097	0.108757	2.27166	0.0329572	0.52406	-3.94974	up
AANAT	0.0798314	0.0698172	2.52554	0.019039	0.51343	-3.46456	up
JMJD6	0.295306	3.14257	2.20249	0.0381121	0.527139	-4.07656	up
CYTH1	0.233226	2.90371	2.07528	0.0495364	0.53669	-4.30323	up
CANT1	0.317742	4.54844	2.27306	0.03286	0.52406	-3.94716	up
NPTX1	-0.357577	0.35666	-3.94105	0.000668619	0.51343	-0.385611	down
SLC38A10	0.484679	3.17579	2.17894	0.0400282	0.52773	-4.11918	up
P4HB	0.278375	8.66572	2.4357	0.0231796	0.51343	-3.63961	up
CCDC57	0.152569	0.560799	2.68878	0.013227	0.51343	-3.13794	up
SLC16A3	0.935705	2.17875	2.46508	0.0217413	0.51343	-3.58274	up
CD7	0.890016	2.76535	2.11381	0.0457882	0.53669	-4.23551	up
SECTM1	0.723137	3.90559	2.637	0.0148598	0.51343	-3.24266	up
FN3K	0.328209	0.878297	2.46383	0.021801	0.51343	-3.58518	up
MYL12A	0.25689	7.86507	2.36729	0.0268764	0.51343	-3.77049	up
EPB41L3	0.306344	1.10711	2.50466	0.0199346	0.51343	-3.50554	up
ANKRD62	0.0338424	0.0299506	2.8008	0.0102549	0.51343	-2.90795	up
PTPN2	0.211082	1.60141	2.69406	0.0130702	0.51343	-3.12719	up
ANKRD29	-0.448423	1.70731	-2.97368	0.00687969	0.51343	-2.54477	down
PSMA8	0.0373058	0.0220355	2.39721	0.0251973	0.51343	-3.71351	up
DTNA	0.0161733	0.0225087	2.35425	0.0276402	0.51343	-3.7952	up
INO80C	0.220049	2.22421	2.43183	0.0233755	0.51343	-3.64707	up
FHOD3	0.0921914	0.207164	2.26698	0.0332852	0.52406	-3.95841	up
PSTPIP2	0.292715	1.31808	2.65893	0.0141465	0.51343	-3.19844	up
TXNL1	0.167583	3.84106	2.17825	0.0400858	0.52773	-4.12043	up
WDR7	0.112835	0.521475	2.20291	0.0380794	0.527139	-4.07581	up
FECH	0.320324	2.51635	2.72152	0.0122833	0.51343	-3.07119	up
NEDD4L	0.221439	0.66576	2.81828	0.00985261	0.51343	-2.87167	up
SEC11C	0.820297	4.44261	3.06221	0.00559262	0.51343	-2.35529	up
LMAN1	0.494167	5.48522	3.06122	0.00560566	0.51343	-2.35743	up
MC4R	0.868393	0.835016	2.54892	0.0180804	0.51343	-3.41843	up
BCL2	0.203023	0.401245	2.27	0.033073	0.52406	-3.95281	up
KDSR	0.240589	4.29142	2.11694	0.0454953	0.535383	-4.22997	up
VPS4B	0.282354	5.506	2.36421	0.0270552	0.51343	-3.77634	up
SERPINB4	1.1476	7.27273	2.09077	0.0479977	0.53669	-4.2761	up
SERPINB3	0.837442	8.93936	2.97488	0.00686049	0.51343	-2.54222	up
CNDP2	0.30853	4.97983	2.75298	0.0114366	0.51343	-3.00667	up
CNDP1	0.0107706	0.0108744	2.14146	0.0432574	0.530504	-4.1864	up
KISS1R	0.272491	0.274419	2.15708	0.0418841	0.530059	-4.15848	up
ARID3A	0.203781	0.913354	2.143	0.0431204	0.530504	-4.18366	up
ABCA7	0.444455	3.32155	2.27855	0.0324803	0.52406	-3.93698	up
CIRBP	0.304407	6.20978	2.26467	0.0334477	0.52406	-3.96267	up
JSRP1	0.887316	0.766338	2.6486	0.0144785	0.51343	-3.2193	up
GNG7	0.177288	0.224295	2.26989	0.0330809	0.52406	-3.95302	up
TJP3	0.659332	1.3068	2.91656	0.00785594	0.51343	-2.6658	up
ANKRD24	0.0698605	0.0871728	3.34135	0.00288132	0.51343	-1.74476	up
EBI3	0.564035	0.845924	2.0817	0.0488937	0.53669	-4.292	up
PLIN5	0.277005	0.375691	2.16366	0.0413178	0.529783	-4.14669	up
LRG1	1.5415	5.26437	2.99993	0.00647107	0.51343	-2.48882	up
TICAM1	0.5422	3.60977	2.39885	0.0251083	0.51343	-3.71038	up
NRTN	-0.826581	2.76052	-4.01271	0.000560389	0.51343	-0.220424	down
SLC25A41	0.208545	0.228249	2.61624	0.0155666	0.51343	-3.28438	up
GPR108	0.339707	5.66136	2.30301	0.0308375	0.516518	-3.89147	up
VAV1	0.39183	0.570889	2.21077	0.0374589	0.527139	-4.06151	up
INSR	0.260732	0.663017	2.20439	0.0379618	0.527139	-4.07312	up
STXBP2	0.324933	5.03455	2.36378	0.0270799	0.51343	-3.77714	up
LRRC8E	0.388914	4.29952	2.24764	0.0346705	0.525156	-3.99406	up
PRAM1	0.244901	0.316012	2.83276	0.00953084	0.51343	-2.84155	up
MYO1F	0.532551	1.19839	2.21823	0.036879	0.527139	-4.04793	up
FBXL12	0.277037	2.53345	2.48336	0.0208888	0.51343	-3.54717	up
S1PR2	0.430441	1.99784	2.70142	0.0128547	0.51343	-3.11221	up
ICAM3	0.927619	3.8892	2.47129	0.0214484	0.51343	-3.57069	up
PDE4A	0.349472	0.882985	2.07975	0.0490877	0.53669	-4.29541	up
C19orf38	0.235908	0.259802	2.54781	0.018125	0.51343	-3.42063	up
TMEM205	0.418887	5.55292	2.47243	0.0213947	0.51343	-3.56846	up
PRKCSH	0.367688	5.47508	2.20902	0.037596	0.527139	-4.0647	up
ZNF878	0.148232	0.425957	2.09712	0.0473792	0.53669	-4.26494	up
MAN2B1	0.486405	4.75509	2.07789	0.0492745	0.53669	-4.29867	up
RTBDN	0.0455787	0.0278534	2.55876	0.0176907	0.51343	-3.39896	up
CALR	0.295551	9.3566	2.21127	0.0374197	0.527139	-4.0606	up
RFX1	0.247385	1.36269	2.14771	0.0427028	0.530504	-4.17524	up
PRKACA	0.317932	4.24813	2.69172	0.0131394	0.51343	-3.13195	up
OR7A5	-0.0399867	0.0337222	-2.14152	0.0432523	0.530504	-4.1863	down
BRD4	0.224482	2.30901	2.13329	0.0439917	0.531441	-4.20096	up
HSH2D	1.06823	1.40143	2.83987	0.00937637	0.51343	-2.82671	up
MED26	0.212287	1.55551	2.97484	0.00686111	0.51343	-2.5423	up
NWD1	0.0369371	0.0303717	2.31282	0.0302005	0.516518	-3.87314	up
OCEL1	0.354485	3.98863	2.37971	0.0261672	0.51343	-3.74689	up
UNC13A	0.0736274	0.0783993	2.25605	0.0340618	0.52512	-3.97858	up
PDE4C	0.0361028	0.0395146	2.46608	0.0216942	0.51343	-3.58081	up
PGPEP1	0.506892	1.70789	2.43194	0.02337	0.51343	-3.64686	up
ELL	0.264988	1.68705	2.48804	0.0206758	0.51343	-3.53805	up
KLHL26	0.194104	1.06965	2.10761	0.0463733	0.53669	-4.24645	up
COMP	-1.19627	3.03311	-2.19971	0.0383339	0.527262	-4.08161	down
HAPLN4	0.0821832	0.147736	2.43443	0.0232441	0.51343	-3.64207	up
ATP13A1	0.33501	3.76924	2.3546	0.0276192	0.51343	-3.79453	up
FFAR2	0.749872	2.37681	2.59445	0.016342	0.51343	-3.32797	up
KRTDAP	-1.01203	9.82341	-2.723	0.0122421	0.51343	-3.06816	down
GAPDHS	0.187779	0.49527	2.93501	0.00752695	0.51343	-2.62681	up
PSENEN	0.24244	6.98016	2.79256	0.0104499	0.51343	-2.92502	up
NFKBID	0.26817	1.25161	2.16767	0.0409751	0.528749	-4.13947	up
THAP8	-0.3138	1.59412	-2.7731	0.0109246	0.51343	-2.96524	down
WDR62	-0.336428	1.26189	-2.10851	0.0462883	0.53669	-4.24487	down
OVOL3	0.404402	0.343629	2.34221	0.0283629	0.51343	-3.81794	up
ZNF382	0.127712	0.248247	2.60663	0.015904	0.51343	-3.30362	up
SPRED3	0.0738644	0.0838918	2.86432	0.00886355	0.51343	-2.77562	up
HNRNPL	0.234011	5.72117	2.10238	0.0468728	0.53669	-4.25569	up
LRFN1	0.397263	1.1199	2.2123	0.0373394	0.527139	-4.05873	up
EID2B	0.53298	1.75303	2.38194	0.0260417	0.51343	-3.74264	up
SPTBN4	0.0266226	0.0620212	2.80161	0.0102359	0.51343	-2.90627	up
CEACAM21	0.183364	0.197236	2.11621	0.0455631	0.535464	-4.23126	up
CD79A	2.26534	4.06988	2.5868	0.0166225	0.51343	-3.34322	up
ATP1A3	0.0611355	0.102349	2.11218	0.0459408	0.53669	-4.23838	up
POU2F2	0.281973	0.334831	2.10075	0.047029	0.53669	-4.25855	up
ZNF296	0.499916	2.68711	2.47982	0.0210516	0.51343	-3.55408	up
ERCC2	0.266613	1.77069	2.0812	0.048943	0.53669	-4.29287	up
VASP	0.312687	4.81131	2.34965	0.0279139	0.51343	-3.80388	up
GIPR	0.196328	0.369318	2.33666	0.0287015	0.51343	-3.82838	up
QPCTL	0.432445	2.00111	2.41764	0.0241072	0.51343	-3.67438	up
FOXA3	0.108755	0.0777808	2.46072	0.0219494	0.51343	-3.5912	up
C5AR1	0.480189	0.942614	2.12943	0.0443427	0.53163	-4.20782	up
KDELR1	0.388474	6.60754	2.42554	0.0236971	0.51343	-3.65918	up
IZUMO1	-0.221132	0.36431	-2.5567	0.0177715	0.51343	-3.40303	down
SIGLEC11	0.0504159	0.0313408	2.56489	0.0174518	0.51343	-3.3868	up
IGLON5	0.153227	0.396192	2.1307	0.0442267	0.531441	-4.20556	up
SIGLEC12	0.238733	0.286742	2.09852	0.047244	0.53669	-4.26248	up
SIGLEC14	0.879757	1.15916	2.68638	0.0132987	0.51343	-3.14281	up
FPR1	0.755831	1.04729	3.23671	0.00370062	0.51343	-1.97576	up
FPR2	0.449579	0.516126	2.40216	0.0249289	0.51343	-3.70404	up
ZNF331	0.329051	1.40832	2.32697	0.0293025	0.515875	-3.84661	up
NLRP12	0.115761	0.130079	2.44754	0.0225897	0.51343	-3.61674	up
PRKCG	0.027719	0.0222131	2.37666	0.0263399	0.51343	-3.75269	up
LILRA6	0.2586	0.424866	2.23947	0.035272	0.525156	-4.00908	up
LILRA5	0.836978	1.05892	3.02496	0.00610314	0.51343	-2.43528	up
LENG9	0.427666	4.17586	2.42841	0.02355	0.51343	-3.65366	up
LILRA2	0.400392	0.500553	2.50979	0.0197111	0.51343	-3.4955	up
LILRA1	0.409292	0.441729	2.53417	0.0186798	0.51343	-3.44756	up
LILRB1	0.806414	1.03088	2.64239	0.0146816	0.51343	-3.23182	up
FCAR	0.221212	0.171617	2.92016	0.00779078	0.51343	-2.65822	up
PTPRH	0.117823	0.211975	2.0762	0.0494439	0.53669	-4.30162	up
ZNF805	0.253638	2.37835	2.14291	0.0431277	0.530504	-4.18381	up
ZNF460	0.296022	1.35463	2.69297	0.0131023	0.51343	-3.1294	up
ZNF419	0.36114	2.6837	2.13731	0.0436292	0.531441	-4.1938	up
ZNF530	0.273896	1.37281	2.32435	0.0294666	0.515875	-3.85153	up
ZNF274	0.260471	2.84023	2.42379	0.0237876	0.51343	-3.66255	up
TRIB3	0.465534	1.15556	2.67859	0.0135342	0.51343	-3.15862	up
CSNK2A1	0.23571	2.88583	2.13087	0.0442116	0.531441	-4.20526	up
C20orf202	0.324453	0.903091	2.30776	0.0305273	0.516518	-3.8826	up
FKBP1A	0.242902	5.65813	2.3393	0.0285396	0.51343	-3.8234	up
UBOX5	0.175723	1.2181	2.24009	0.0352257	0.525156	-4.00793	up
ATRN	0.319234	1.90684	2.59307	0.0163924	0.51343	-3.33073	up
CDS2	0.295143	2.51619	2.31738	0.0299082	0.515875	-3.8646	up
RRBP1	0.598672	3.55158	2.85307	0.00909616	0.51343	-2.79916	up
SEC23B	0.266039	3.56468	2.39644	0.0252393	0.51343	-3.71498	up
SLC24A3	0.131147	0.878489	2.21935	0.0367925	0.527139	-4.04588	up
CRNKL1	0.238326	3.78439	2.25187	0.0343632	0.525156	-3.98628	up
NXT1	0.310899	4.89099	2.4185	0.024062	0.51343	-3.67271	up
CST8	-0.0472353	0.0252799	-3.371	0.00268325	0.51343	-1.6789	down
HM13	0.422632	3.92177	2.86799	0.00878902	0.51343	-2.76794	up
TM9SF4	0.272296	3.67912	2.10652	0.0464769	0.53669	-4.24838	up
NECAB3	0.231284	1.9311	2.15239	0.0422923	0.53008	-4.16688	up
ITCH	0.273176	2.43089	2.4306	0.0234381	0.51343	-3.64944	up
MAP1LC3A	-0.646641	4.92939	-3.14478	0.00460337	0.51343	-2.17666	down
ERGIC3	0.328362	5.95998	2.47503	0.0212735	0.51343	-3.56341	up
SPAG4	1.5173	1.90573	2.89321	0.00829199	0.51343	-2.71499	up
RBM12	0.348096	4.83259	2.71976	0.0123324	0.51343	-3.07479	up
RPN2	0.53312	4.98719	2.88205	0.00850854	0.51343	-2.73845	up
SERINC3	0.292256	5.23482	2.30349	0.0308059	0.516518	-3.89057	up
SYS1	0.231099	3.75759	2.31697	0.0299344	0.515875	-3.86537	up
PIGT	0.447679	3.62244	2.1854	0.0394941	0.52773	-4.10752	up
EYA2	0.245056	0.585615	2.98374	0.00672029	0.51343	-2.52336	up
NCOA3	0.365571	2.2281	2.81052	0.0100293	0.51343	-2.88779	up
B4GALT5	0.687081	2.66524	2.82238	0.00976055	0.51343	-2.86316	up
SLC9A8	0.275743	1.54378	2.08383	0.0486812	0.53669	-4.28826	up
SPATA2	0.302178	3.28324	2.31191	0.0302585	0.516518	-3.87483	up
PARD6B	0.287608	1.47954	2.918	0.00782983	0.51343	-2.66277	up
SALL4	0.0736881	0.073411	2.09497	0.0475883	0.53669	-4.26873	up
ZNF217	0.29716	3.51364	2.44661	0.0226356	0.51343	-3.61854	up
CYP24A1	1.04083	3.37056	2.50407	0.0199607	0.51343	-3.50671	up
RBM38	0.442259	2.58308	2.09782	0.0473111	0.53669	-4.2637	up
ZBP1	1.09438	1.08433	2.64424	0.0146206	0.51343	-3.22808	up
SLC17A9	0.939124	1.16329	2.70053	0.0128805	0.51343	-3.11401	up
GMEB2	0.20319	2.2582	2.21212	0.0373535	0.527139	-4.05906	up
DNAJC5	0.258397	5.23414	2.10455	0.0466647	0.53669	-4.25185	up
HSPA13	0.69784	4.35368	2.57537	0.0170505	0.51343	-3.36598	up
SAMSN1	0.364578	0.562251	2.40027	0.0250314	0.51343	-3.70767	up
BACH1	0.163031	1.37534	2.26278	0.0335812	0.52406	-3.96615	up
CLDN17	-0.855165	7.95206	-2.19293	0.0388801	0.527262	-4.09391	down
IFNAR2	0.620365	2.14235	2.34223	0.0283615	0.51343	-3.81789	up
IL10RB	0.333519	2.98804	2.65307	0.0143339	0.51343	-3.21028	up
IFNAR1	0.447214	3.79802	2.63671	0.0148697	0.51343	-3.24326	up
SON	0.361897	5.36244	2.30289	0.0308453	0.516518	-3.8917	up
SIM2	0.34179	0.298971	2.26037	0.0337525	0.524368	-3.9706	up
HLCS	0.192442	0.587185	2.96502	0.0070199	0.51343	-2.56319	up
PIGP	0.444654	3.23295	2.80106	0.0102488	0.51343	-2.90741	up
B3GALT5	0.134272	0.139226	2.55173	0.0179682	0.51343	-3.41287	up
BACE2	0.346548	1.91485	2.07931	0.0491317	0.53669	-4.29618	up
C2CD2	0.419736	1.86374	2.98521	0.00669725	0.51343	-2.52022	up
TFF3	-0.535875	1.31054	-2.61114	0.0157449	0.51343	-3.2946	down
SLC37A1	0.43745	1.4063	2.42168	0.0238966	0.51343	-3.66661	up
FTCD	-0.0277407	0.0208497	-2.32137	0.0296547	0.515875	-3.85712	down
CECR2	0.0944159	0.107795	2.67983	0.0134964	0.51343	-3.1561	up
TBX1	-0.315765	1.84277	-2.67572	0.0136221	0.51343	-3.16445	down
TXNRD2	0.179818	0.899989	2.10418	0.0467006	0.53669	-4.25251	up
RTN4R	-0.175118	0.697199	-2.49867	0.0201988	0.51343	-3.51727	down
SDF2L1	0.583456	5.9449	2.37013	0.0267126	0.51343	-3.7651	up
IGLL5	2.25898	7.64823	2.6179	0.015509	0.51343	-3.28106	up
CHCHD10	0.454376	6.30056	2.19439	0.0387618	0.527262	-4.09126	up
DERL3	2.06089	3.66602	2.46125	0.0219241	0.51343	-3.59018	up
SLC2A11	0.253594	0.613649	2.39771	0.0251703	0.51343	-3.71257	up
GSTT2B	-0.49743	0.429366	-2.47301	0.021368	0.51343	-3.56735	down
GSTT1	1.41477	3.43289	2.57738	0.0169745	0.51343	-3.36198	up
ADORA2A	0.67243	1.13083	2.44944	0.0224963	0.51343	-3.61306	up
TPST2	0.36938	2.17114	2.18936	0.0391698	0.52773	-4.10036	up
CRYBB1	0.0971522	0.119972	2.1854	0.039494	0.52773	-4.10752	up
CRYBA4	0.226848	0.164647	2.58878	0.0165495	0.51343	-3.33928	up
MN1	-0.382514	3.04996	-2.21867	0.0368446	0.527139	-4.04711	down
PITPNB	0.221439	3.34625	2.11684	0.0455045	0.535383	-4.23015	up
HSCB	0.358139	2.45205	2.58406	0.0167242	0.51343	-3.34868	up
XBP1	1.39349	8.10136	3.35	0.00282215	0.51343	-1.72558	up
ASCC2	0.311528	3.65478	2.52786	0.0189416	0.51343	-3.45998	up
OSM	1.31913	1.82261	2.73424	0.0119339	0.51343	-3.04513	up
TCN2	0.890222	2.00909	2.88134	0.00852245	0.51343	-2.73994	up
OSBP2	0.103687	0.432088	2.198	0.038471	0.527262	-4.08471	up
PISD	0.210064	2.15889	2.38692	0.0257636	0.51343	-3.73316	up
NCF4	0.880082	2.05757	2.79819	0.0103162	0.51343	-2.91335	up
IL2RB	0.572055	1.06905	2.1333	0.043991	0.531441	-4.20094	up
RAC2	0.900739	2.95485	2.20543	0.0378791	0.527139	-4.07122	up
CYTH4	0.713148	1.67248	2.14027	0.0433631	0.530695	-4.18852	up
MFNG	0.634667	1.95249	2.11072	0.046079	0.53669	-4.24097	up
CDC42EP1	0.392017	6.07451	2.32851	0.0292058	0.515875	-3.84371	up
GCAT	0.379592	3.0057	2.3438	0.0282663	0.51343	-3.81493	up
APOBEC3F	0.406047	1.1632	2.08919	0.0481529	0.53669	-4.27888	up
MGAT3	0.53237	0.897747	2.32202	0.0296138	0.515875	-3.85591	up
MEI1	0.523511	0.383942	2.61655	0.0155557	0.51343	-3.28375	up
TNFRSF13C	0.46953	0.869928	2.16176	0.0414801	0.529783	-4.15008	up
WBP2NL	0.0135352	0.0221406	2.31583	0.0300068	0.515988	-3.86749	up
NAGA	0.412182	3.97189	2.09819	0.0472757	0.53669	-4.26306	up
CYP2D6	0.27134	0.598125	2.16871	0.040887	0.528749	-4.1376	up
ARFGAP3	0.505573	2.61987	2.9399	0.00744209	0.51343	-2.61648	up
PACSIN2	0.218897	1.66804	2.23328	0.035733	0.525156	-4.02041	up
NUP50	0.306667	4.73983	2.36577	0.0269644	0.51343	-3.77337	up
FAM118A	0.312653	2.00398	2.18126	0.0398353	0.52773	-4.11499	up
PANX2	0.283175	1.67002	2.14651	0.0428086	0.530504	-4.17738	up
TRABD	0.227516	4.76652	2.22317	0.0364994	0.527139	-4.03891	up
MIOX	0.132463	0.102503	2.7637	0.0111611	0.51343	-2.98462	up
XG	-0.384074	2.50209	-2.37557	0.0264016	0.51343	-3.75476	down
HCCS	0.203231	4.51726	2.3032	0.0308247	0.516518	-3.89111	up
TLR7	0.442328	0.916894	2.09778	0.0473156	0.53669	-4.26378	up
BMX	0.0700662	0.126227	2.23181	0.0358442	0.525754	-4.02312	up
SYAP1	0.213161	3.57273	2.50925	0.0197346	0.51343	-3.49656	up
RAI2	0.274542	0.611597	2.77857	0.0107892	0.51343	-2.95395	up
PRDX4	0.599218	4.79143	2.71101	0.0125791	0.51343	-3.09266	up
SAT1	0.609431	10.3619	3.75924	0.00104496	0.51343	-0.802615	up
KLHL15	0.25549	1.46582	2.47545	0.0212538	0.51343	-3.56258	up
SYTL5	0.236149	0.396302	2.64866	0.0144764	0.51343	-3.21917	up
TSPAN7	0.523488	1.65585	2.72924	0.0120702	0.51343	-3.05539	up
ATP6AP2	0.361707	5.51751	3.11913	0.00489098	0.51343	-2.23233	up
MAOA	0.505934	2.50401	2.26152	0.0336709	0.52406	-3.96849	up
TIMP1	0.734195	6.51683	2.28107	0.0323071	0.52406	-3.93229	up
SLC35A2	0.366088	4.74955	2.66018	0.0141066	0.51343	-3.1959	up
PIM2	1.62924	4.01532	2.63831	0.0148163	0.51343	-3.24003	up
SYP	0.149653	0.539913	2.40128	0.0249765	0.51343	-3.70573	up
FOXP3	0.329786	0.56248	2.81287	0.00997557	0.51343	-2.88292	up
SHROOM4	0.182246	0.443299	2.07158	0.04991	0.53669	-4.30968	up
SPANXN5	0.565291	0.285698	3.56653	0.0016724	0.51343	-1.24048	up
PHF8	0.223673	1.29994	2.13377	0.0439481	0.531441	-4.2001	up
SPIN4	0.312843	4.57049	2.30272	0.0308565	0.516518	-3.89201	up
MTMR8	0.0451612	0.0903235	3.15549	0.00448813	0.51343	-2.15336	up
YIPF6	0.244021	3.86877	2.21575	0.0370706	0.527139	-4.05244	up
P2RY4	-0.664522	0.947849	-2.33872	0.0285751	0.51343	-3.8245	down
NHSL2	0.0314581	0.0411801	2.17379	0.0404588	0.528017	-4.12847	up
RLIM	0.2484	4.75517	2.10486	0.0466355	0.53669	-4.25131	up
MAGT1	0.243218	3.89533	2.21787	0.0369069	0.527139	-4.04859	up
CYSLTR1	0.316487	0.521538	2.23585	0.0355407	0.525156	-4.0157	up
TSPAN6	0.674713	4.71617	4.37607	0.000228298	0.51343	0.621336	up
SRPX2	0.457534	1.12633	2.60342	0.0160186	0.51343	-3.31006	up
CSTF2	0.256564	3.22973	2.57617	0.0170203	0.51343	-3.36439	up
GLA	0.368569	3.56145	3.03772	0.00592344	0.51343	-2.40793	up
HNRNPH2	-0.0750169	0.0707346	-2.99336	0.00657109	0.51343	-2.50284	down
ARMCX3	0.619976	5.39521	2.39773	0.0251692	0.51343	-3.71253	up
BEX5	0.555119	2.06435	2.78567	0.0106157	0.51343	-2.93927	up
ARMCX5	0.280901	4.74972	2.21825	0.0368774	0.527139	-4.04789	up
MORF4L2	0.203809	7.18328	2.1928	0.0388901	0.527262	-4.09413	up
RNF128	0.425755	0.755503	2.54397	0.0182794	0.51343	-3.42821	up
CLDN2	0.0256443	0.03358	2.52852	0.0189143	0.51343	-3.4587	up
ATG4A	0.186351	2.17241	2.31752	0.0298991	0.515875	-3.86433	up
LAMP2	0.263305	5.96487	2.50492	0.0199232	0.51343	-3.50503	up
C1GALT1C1	0.402635	5.88425	2.446	0.0226656	0.51343	-3.61971	up
AIFM1	0.25443	2.46793	2.40362	0.0248506	0.51343	-3.70126	up
CCDC160	0.244976	0.327384	2.50227	0.0200397	0.51343	-3.51023	up
HPRT1	0.270353	2.18234	2.3718	0.0266169	0.51343	-3.76193	up
PNMA3	0.341277	0.517334	2.28619	0.0319588	0.523139	-3.9228	up
ZNF275	0.678643	2.00148	2.53314	0.0187224	0.51343	-3.44959	up
TREX2	-0.968154	2.04519	-2.54027	0.0184296	0.51343	-3.43552	down
ABCD1	0.316973	1.39134	2.21678	0.036991	0.527139	-4.05057	up
SRPK3	0.160257	0.249712	2.24585	0.0348017	0.525156	-3.99735	up
SSR4	0.898607	8.00435	3.0158	0.00623544	0.51343	-2.4549	up
RAB39B	0.716815	0.817767	2.48273	0.0209179	0.51343	-3.54841	up
Supplementary table 2 - The 10201 differentially expressed genes between COVID-19 and healthy control
gene_name	logFC	AveExpr	t	P.Value	adj.P.Val	B	Sample_Group
KLHL17	-0.54391	2.22235	-3.80231	0.000372761	0.00173236	-0.389393	down
C1orf159	-0.50994	1.55979	-5.04583	5.66691e-06	5.15989e-05	3.62268	down
TTLL10	-0.114831	0.0800355	-5.4968	1.13361e-06	1.40835e-05	5.1819	down
TNFRSF18	-0.552182	2.03124	-2.62958	0.0111685	0.0317281	-3.54494	down
TNFRSF4	-0.712479	1.81903	-3.1419	0.00274823	0.00956065	-2.26229	down
B3GALT6	-0.845646	3.73063	-5.7516	4.50512e-07	6.87352e-06	6.07855	down
SCNN1D	-0.533038	0.969102	-4.64258	2.30917e-05	0.000165434	2.26762	down
INTS11	-0.350498	4.46399	-4.17866	0.000110318	0.000610525	0.768446	down
TAS1R3	0.391435	1.13998	3.23231	0.00211545	0.00764047	-2.01945	up
DVL1	-0.429184	3.17316	-3.56525	0.000780629	0.0032719	-1.08697	down
MXRA8	-0.941139	0.976737	-9.2785	1.09481e-12	2.32261e-10	18.7095	down
CCNL2	-0.674258	5.31144	-5.47779	1.21398e-06	1.48415e-05	5.1154	down
MRPL20	-0.347069	5.31539	-3.18777	0.00240778	0.008529	-2.13967	down
ANKRD65	-0.247665	0.175162	-5.22035	3.05281e-06	3.11912e-05	4.22127	down
ATAD3C	-0.272311	1.11122	-4.10109	0.000142365	0.000757864	0.525149	down
ATAD3B	-0.35992	2.60083	-2.64092	0.0108442	0.0309555	-3.51838	down
TMEM240	0.287186	0.481121	2.82248	0.00669919	0.0204795	-3.08151	up
SSU72	-0.279425	5.65265	-4.26681	8.23648e-05	0.000475884	1.04766	down
FNDC10	-0.693341	2.21555	-4.20678	0.000100526	0.000564376	0.857207	down
MIB2	-0.542229	3.04153	-2.99237	0.0041986	0.0137385	-2.65352	down
MMP23B	-0.560685	1.13974	-2.70551	0.00915626	0.0268561	-3.36547	down
SLC35E2B	-0.579761	5.96141	-4.44302	4.55978e-05	0.000292137	1.61399	down
NADK	0.457294	8.30144	3.0755	0.003322	0.0112477	-2.43765	up
GNB1	-0.168997	7.84054	-2.26344	0.0277346	0.068744	-4.3537	down
CALML6	-0.35254	0.261039	-6.59675	2.02121e-08	5.86772e-07	9.10403	down
PRKCZ	-0.304733	2.79768	-2.10282	0.0402547	0.0935242	-4.67723	down
FAAP20	-0.205313	2.29535	-2.05476	0.0448545	0.102144	-4.77014	down
SKI	-0.690877	5.36315	-5.52943	1.00776e-06	1.28986e-05	5.29615	down
RER1	-0.33491	5.77808	-4.71037	1.82827e-05	0.000136282	2.49239	down
PEX10	-0.240937	1.93666	-2.23106	0.0299381	0.0733657	-4.42052	down
PLCH2	-0.84538	1.37772	-4.85029	1.12514e-05	9.06602e-05	2.9603	down
PANK4	-0.452705	3.89107	-5.35134	1.91204e-06	2.14692e-05	4.6747	down
TNFRSF14	-0.505118	6.02695	-3.68789	0.000534094	0.00235116	-0.729367	down
PRXL2B	-1.04382	3.5964	-8.36612	2.95725e-11	3.32843e-09	15.4865	down
TPRG1L	-0.459827	6.65986	-4.88624	9.92455e-06	8.1332e-05	3.08138	down
TP73	0.701739	1.14714	4.37453	5.74437e-05	0.000354498	1.3926	up
LRRC47	-0.459322	4.77637	-5.17905	3.53586e-06	3.50656e-05	4.07903	down
CEP104	-0.404847	3.15051	-2.87528	0.00580338	0.0180949	-2.95043	down
DFFB	-0.649873	3.22512	-4.73301	1.69073e-05	0.000127537	2.56772	down
C1orf174	-0.801449	4.12776	-6.19541	8.88124e-08	1.90613e-06	7.65981	down
AJAP1	-0.292682	0.133217	-7.84024	2.03456e-10	1.55543e-08	13.5997	down
NPHP4	-0.170302	1.48007	-2.23399	0.0297325	0.0729564	-4.41451	down
KCNAB2	-0.233386	5.38618	-2.28229	0.0265199	0.066163	-4.31446	down
CHD5	-0.0619998	0.0993546	-2.65039	0.01058	0.0303602	-3.49612	down
RPL22	-1.50138	6.85635	-8.53772	1.58239e-11	2.04006e-09	16.0982	down
RNF207	-0.420115	0.571921	-5.62811	7.05313e-07	9.71153e-06	5.64278	down
ICMT	-0.352569	4.62262	-2.36653	0.0216479	0.0556167	-4.13579	down
GPR153	-0.438942	1.08515	-2.52437	0.0146259	0.0399647	-3.78711	down
ACOT7	0.402942	2.96895	2.25586	0.028237	0.0698001	-4.36941	up
ESPN	-0.593239	1.05631	-2.21665	0.0309674	0.0755222	-4.45	down
TNFRSF25	-1.86358	3.37656	-6.37043	4.66178e-08	1.13797e-06	8.28839	down
PLEKHG5	-0.516331	0.558574	-5.24885	2.75805e-06	2.87556e-05	4.31963	down
NOL9	-0.78735	3.52109	-4.95841	7.70794e-06	6.60884e-05	3.32542	down
ZBTB48	-0.229308	4.25774	-2.29332	0.0258308	0.0646807	-4.29137	down
PHF13	-0.318018	3.85908	-3.67024	0.000564297	0.0024707	-0.781276	down
THAP3	-0.495342	3.00377	-5.5081	1.08835e-06	1.3671e-05	5.22145	down
DNAJC11	-0.392391	4.16127	-2.86213	0.0060154	0.0186566	-2.98323	down
CAMTA1	-0.6693	2.28467	-8.19859	5.45643e-11	5.31824e-09	14.8873	down
VAMP3	-0.292776	6.8845	-2.28247	0.026508	0.066143	-4.31407	down
PER3	-1.30929	1.64562	-7.62693	4.46751e-10	2.91292e-08	12.8303	down
UTS2	-1.13634	1.35431	-2.27292	0.0271176	0.0674039	-4.334	down
TNFRSF9	-0.543269	2.10722	-3.20144	0.00231427	0.0082441	-2.1029	down
PARK7	-0.38381	6.77592	-4.33932	6.46483e-05	0.000390797	1.27942	down
ERRFI1	-0.420594	0.824465	-3.87587	0.000295005	0.00141052	-0.1677	down
SLC45A1	-0.447887	0.420283	-5.33589	2.02087e-06	2.24239e-05	4.62103	down
CA6	-0.499005	1.52709	-2.1666	0.0347883	0.0832448	-4.55113	down
SLC2A5	1.18862	2.96997	4.52482	3.4546e-05	0.000231255	1.88041	up
GPR157	-0.592533	2.18821	-3.4038	0.00127392	0.00495899	-1.54641	down
SPSB1	0.472698	2.51784	2.89833	0.00544824	0.017128	-2.89265	up
SLC25A33	-0.436368	2.12859	-3.90748	0.000266625	0.00129507	-0.0717284	down
CLSTN1	-0.78401	6.17814	-3.95304	0.000230311	0.00114002	0.0673227	down
CTNNBIP1	-0.393794	3.86058	-3.06021	0.00346917	0.0116804	-2.47767	down
LZIC	-0.322428	3.89507	-2.64409	0.010755	0.030763	-3.51093	down
UBE4B	-0.256548	4.84731	-2.6996	0.00930004	0.0272103	-3.37957	down
KIF1B	1.01093	4.35257	5.94211	2.24872e-07	3.93202e-06	6.75471	up
PGD	1.08015	9.21711	5.80198	3.75027e-07	5.94453e-06	6.25693	up
CENPS-CORT	-0.195238	0.293644	-2.74399	0.0082689	0.0245531	-3.27304	down
DFFA	-0.565128	3.63199	-3.70443	0.000507199	0.00224987	-0.680588	down
CASZ1	0.245459	2.03429	2.02279	0.0481601	0.108264	-4.83091	up
C1orf127	-0.278813	0.527205	-4.02683	0.00018139	0.000928102	0.294399	down
TARDBP	-0.453537	6.43585	-3.10581	0.0030474	0.0104527	-2.35792	down
AL109811.3	-0.974431	2.80251	-6.17627	9.52874e-08	2.01539e-06	7.59121	down
EXOSC10	-0.536867	4.96649	-3.83729	0.000333599	0.00157096	-0.28426	down
UBIAD1	-0.82161	3.73157	-4.82964	1.20903e-05	9.63254e-05	2.89094	down
DISP3	-0.089712	0.112091	-2.98461	0.00429063	0.013996	-2.67346	down
FBXO2	-0.454103	1.36671	-2.68678	0.00961894	0.0280047	-3.41008	down
FBXO44	-0.771658	3.74009	-4.64611	2.28131e-05	0.000163644	2.2793	down
FBXO6	0.683141	5.62183	2.81945	0.00675429	0.0206125	-3.08898	up
AGTRAP	0.752792	7.39027	4.96962	7.41062e-06	6.40628e-05	3.36342	up
C1orf167	0.0981005	0.24963	3.04175	0.00365489	0.0122	-2.52578	up
CLCN6	-0.379631	3.12858	-2.87024	0.00588382	0.0182946	-2.96302	down
KIAA2013	0.279385	6.52439	3.10051	0.00309388	0.0105904	-2.37192	up
PLOD1	0.646337	5.73893	5.21562	3.10461e-06	3.15726e-05	4.20498	up
MFN2	0.569188	5.82948	3.85743	0.000312882	0.00148672	-0.22349	up
MIIP	0.350165	5.15149	2.4051	0.0196976	0.0514203	-4.05224	up
TNFRSF8	-0.643438	3.18375	-4.51721	3.54515e-05	0.000236313	1.85556	down
DHRS3	-1.53308	3.06802	-6.09085	1.30405e-07	2.56906e-06	7.28543	down
PDPN	0.24054	0.436721	3.08864	0.00320028	0.0109019	-2.40317	up
CTRC	0.225276	0.778375	2.44926	0.0176597	0.0467982	-3.95526	up
CASP9	-0.1672	3.69395	-2.29036	0.026014	0.0650707	-4.29757	down
DNAJC16	-0.569887	3.46344	-3.71627	0.000488744	0.00218029	-0.645583	down
AGMAT	-0.867273	2.38135	-4.82979	1.20842e-05	9.63034e-05	2.89143	down
DDI2	-0.38591	3.98895	-2.41122	0.0194033	0.0507877	-4.03889	down
RSC1A1	1.23903	1.00958	3.13634	0.00279251	0.00969447	-2.27709	up
UQCRHL	0.264565	1.65264	2.03645	0.0467223	0.105534	-4.80504	up
FAM131C	-0.0343606	0.0118991	-2.04746	0.0455915	0.103507	-4.78409	down
EPHA2	-0.813397	0.437184	-6.35562	4.92357e-08	1.18364e-06	8.23509	down
ARHGEF19	-0.688196	2.10123	-4.94091	8.19595e-06	6.94123e-05	3.26613	down
FBXO42	-0.297923	3.91755	-3.40238	0.00127936	0.00497619	-1.55039	down
SZRD1	-0.318789	6.61418	-3.79032	0.000387168	0.00178553	-0.425289	down
NECAP2	-0.800387	5.77114	-5.7131	5.18197e-07	7.66299e-06	5.94244	down
NBPF1	-0.568606	1.94868	-3.20752	0.00227376	0.00812635	-2.08651	down
CROCC	-0.551559	2.51296	-3.25907	0.00195631	0.00714851	-1.9467	down
PADI2	0.728751	7.39375	2.57192	0.0129579	0.0360248	-3.6786	up
PADI4	1.3797	7.82723	5.4231	1.47802e-06	1.73946e-05	4.92443	up
ARHGEF10L	-0.950566	2.48864	-3.75955	0.000426641	0.00194079	-0.51714	down
ACTL8	0.0639582	0.0521141	2.53714	0.0141596	0.038878	-3.75812	up
KLHDC7A	-0.135329	0.0354135	-10.8818	4.11445e-15	2.90872e-12	24.1556	down
ALDH4A1	0.444609	2.79312	3.37076	0.00140619	0.0053948	-1.63878	up
IFFO2	-1.09644	4.05457	-5.28386	2.43408e-06	2.59237e-05	4.4407	down
EMC1	-0.347272	3.94042	-2.1335	0.0375376	0.0884505	-4.61696	down
MRTO4	-0.465575	4.30771	-2.74417	0.00826479	0.0245434	-3.27259	down
AKR7A2	-0.746426	4.85372	-5.59436	7.96993e-07	1.07337e-05	5.52405	down
CAPZB	-0.431255	6.01577	-6.08658	1.32464e-07	2.59571e-06	7.27017	down
MICOS10	-0.55566	3.58885	-5.55052	9.33875e-07	1.21558e-05	5.37009	down
NBL1	-1.09673	1.16661	-7.15677	2.54232e-09	1.17823e-07	11.1297	down
HTR6	-0.0862609	0.100325	-2.10825	0.0397614	0.0926817	-4.66661	down
TMCO4	-0.542993	3.44143	-3.35006	0.00149559	0.00567942	-1.69636	down
OTUD3	-0.815244	2.2365	-5.31828	2.15228e-06	2.36335e-05	4.55995	down
PLA2G2A	-0.0618404	0.0294424	-2.65932	0.0103365	0.0297487	-3.4751	down
UBXN10	-0.680755	0.94645	-4.58457	2.81733e-05	0.00019466	2.07635	down
CAMK2N1	-1.41863	1.36856	-7.55653	5.79383e-10	3.58018e-08	12.576	down
MUL1	-0.246092	5.26824	-2.71002	0.00904774	0.0265846	-3.35467	down
CDA	0.50885	8.72292	2.38524	0.0206813	0.0535595	-4.0954	up
KIF17	-0.0957858	0.136604	-3.44113	0.0011387	0.00451074	-1.44136	down
HP1BP3	-0.648182	5.90198	-4.2356	9.13691e-05	0.000521219	0.948469	down
EIF4G3	0.495451	5.08164	3.27152	0.00188614	0.00693861	-1.9127	up
ECE1	0.923691	7.24223	6.14141	1.08309e-07	2.23223e-06	7.46636	up
NBPF3	-0.91925	2.22883	-4.37273	5.77924e-05	0.000356185	1.3868	down
ALPL	1.61811	8.72087	3.90418	0.000269463	0.00130579	-0.0817777	up
HSPG2	0.190211	0.690396	2.11387	0.0392572	0.0917177	-4.65561	up
CDC42	-0.324469	6.58212	-4.01633	0.000187682	0.000956213	0.261946	down
ZBTB40	-0.864882	4.09291	-4.96706	7.47756e-06	6.45678e-05	3.35473	down
C1QC	1.83866	3.33263	5.09758	4.72013e-06	4.47215e-05	3.79947	up
C1QB	1.73163	4.0992	3.99773	0.000199345	0.00100947	0.204593	up
EPHB2	0.857269	1.97372	2.63345	0.0110567	0.0314482	-3.53587	up
KDM1A	-0.594188	4.86257	-3.61811	0.000663341	0.00284127	-0.933719	down
LUZP1	-0.451986	3.15446	-2.40043	0.0199253	0.0519098	-4.06243	down
HNRNPR	-0.487419	5.67475	-2.64	0.0108701	0.0310108	-3.52053	down
ZNF436	-0.68529	3.11071	-4.77211	1.47661e-05	0.0001139	2.69818	down
TCEA3	-1.36408	2.12702	-4.52823	3.41462e-05	0.000228849	1.89159	down
E2F2	1.5229	4.74585	8.18846	5.6627e-11	5.48161e-09	14.851	up
ID3	-2.05223	3.27382	-8.26141	4.33575e-11	4.50457e-09	15.1122	down
RPL11	-1.45483	9.59573	-9.619	3.26478e-13	9.07832e-11	19.8914	down
ELOA	-0.395264	5.15678	-2.5364	0.0141865	0.0389333	-3.75982	down
PITHD1	-0.879655	5.65925	-6.77326	1.052e-08	3.59493e-07	9.74177	down
LYPLA2	-0.241987	6.31139	-2.80557	0.00701198	0.0212729	-3.12311	down
HMGCL	-0.345536	3.75534	-3.21985	0.00219369	0.00788687	-2.0532	down
FUCA1	-0.751884	5.48874	-3.60986	0.000680457	0.00290572	-0.957713	down
CNR2	-1.35846	2.65876	-5.97924	1.96306e-07	3.55318e-06	6.88699	down
PNRC2	-0.853806	7.6559	-4.84803	1.13401e-05	9.1271e-05	2.95273	down
SRSF10	-0.785382	4.44125	-4.67927	2.03535e-05	0.000148663	2.38909	down
GRHL3	0.066808	0.115359	2.09379	0.0410857	0.0951329	-4.69482	up
STPG1	-0.262472	1.29958	-3.05655	0.0035053	0.0117704	-2.48724	down
NIPAL3	-0.852119	3.74922	-4.71168	1.82004e-05	0.00013574	2.49674	down
RCAN3	-1.93407	4.87596	-6.26182	6.956e-08	1.5621e-06	7.89804	down
SRRM1	-0.535636	5.62437	-3.84531	0.000325199	0.00153599	-0.260093	down
CLIC4	0.50085	5.69145	2.89073	0.0055631	0.0174504	-2.91174	up
RUNX3	-1.28023	6.24196	-5.02308	6.14024e-06	5.51474e-05	3.54513	down
SYF2	-0.331449	6.27343	-2.97851	0.00436432	0.0141988	-2.68912	down
RSRP1	-0.370677	6.70666	-2.04584	0.045756	0.103772	-4.78717	down
RHD	0.769005	2.78855	3.04436	0.00362816	0.0121208	-2.51901	up
TMEM50A	-0.235371	7.56335	-2.20219	0.0320312	0.0777228	-4.47941	down
MACO1	-0.518314	4.83774	-4.52357	3.46926e-05	0.000231928	1.87634	down
LDLRAP1	-1.1555	5.68092	-4.89743	9.54371e-06	7.87113e-05	3.11914	down
MAN1C1	-1.43722	2.46796	-6.11755	1.18231e-07	2.38671e-06	7.38093	down
SELENON	-0.328486	5.1921	-2.08649	0.0417684	0.0963388	-4.70899	down
MTFR1L	-0.533247	4.34741	-5.70125	5.40974e-07	7.94185e-06	5.90062	down
AUNIP	0.764458	1.49242	5.59914	7.83322e-07	1.05747e-05	5.54086	up
PAQR7	-0.886614	3.03101	-7.48869	7.44468e-10	4.39903e-08	12.3308	down
PAFAH2	-1.186	4.15173	-6.35516	4.93181e-08	1.18443e-06	8.23346	down
PDIK1L	-0.754877	3.55842	-4.08112	0.000151976	0.000799722	0.462886	down
CNKSR1	0.756635	1.98879	3.37993	0.00136822	0.00527337	-1.61319	up
CEP85	-0.444346	3.15608	-3.17033	0.0025323	0.00891222	-2.18645	down
UBXN11	-0.778318	4.9291	-4.29591	7.47522e-05	0.000440881	1.14042	down
CD52	-1.49431	9.37327	-6.7056	1.3513e-08	4.37521e-07	9.49722	down
ZNF683	-1.54932	2.57997	-3.84912	0.000321278	0.00152127	-0.248594	down
LIN28A	0.0988752	0.260886	2.22227	0.0305625	0.0746763	-4.43853	up
HMGN2	-0.267608	8.25107	-2.22087	0.0306625	0.0748736	-4.44137	down
PIGV	-0.46292	3.17108	-5.43173	1.43285e-06	1.69616e-05	4.95454	down
SFN	0.329554	0.903754	2.73143	0.00854926	0.0252982	-3.3033	up
GPN2	-0.486011	3.95655	-4.72999	1.70847e-05	0.0001285	2.55766	down
GPATCH3	-0.332066	4.47916	-3.23971	0.00207026	0.00749921	-1.99937	down
KDF1	-1.09887	0.974203	-7.25658	1.75691e-09	8.78857e-08	11.491	down
TENT5B	-0.357241	0.119341	-5.79838	3.79978e-07	5.99739e-06	6.24417	down
SLC9A1	0.624396	5.31524	5.45354	1.32476e-06	1.58607e-05	5.03066	up
TMEM222	-0.421663	4.32061	-5.14536	3.98508e-06	3.88015e-05	3.96326	down
SYTL1	-0.309284	5.39613	-2.13374	0.0375178	0.0884333	-4.6165	down
MAP3K6	0.488148	2.4181	2.60288	0.0119669	0.0336524	-3.60711	up
AHDC1	-0.263181	2.4438	-2.00838	0.0497186	0.111186	-4.85806	down
FGR	0.52019	9.7602	3.19635	0.00234863	0.0083502	-2.11659	up
IFI6	1.52069	8.41994	3.00989	0.00399765	0.01317	-2.60838	up
FAM76A	-0.883437	3.23335	-6.80085	9.49852e-09	3.29751e-07	9.84156	down
STX12	-0.293815	5.44107	-2.0083	0.049727	0.111196	-4.8582	down
PPP1R8	-0.586671	5.70026	-4.75504	1.56656e-05	0.000119732	2.6412	down
RPA2	-0.855699	6.6422	-7.93573	1.43176e-10	1.17367e-08	13.9435	down
XKR8	-0.457679	4.64673	-3.04331	0.00363889	0.0121509	-2.52174	down
PTAFR	-0.364998	7.83982	-2.08578	0.0418359	0.0964629	-4.71037	down
DNAJC8	-0.671152	6.60731	-6.12567	1.14756e-07	2.33496e-06	7.41001	down
ATP5IF1	-0.31532	5.68146	-4.62118	2.48519e-05	0.000175648	2.19696	down
MED18	-0.345026	4.79702	-4.28973	7.63085e-05	0.000447882	1.12071	down
TRNAU1AP	-0.340866	3.77124	-4.79582	1.35993e-05	0.000106346	2.77753	down
RAB42	0.374139	0.888078	3.25727	0.00196663	0.00717976	-1.9516	up
GMEB1	-0.234548	3.96176	-2.07806	0.0425702	0.0978777	-4.72532	down
YTHDF2	-0.498145	6.12772	-4.07837	0.000153351	0.000805763	0.454303	down
EPB41	-0.482128	5.69973	-3.2838	0.00181931	0.00672503	-1.8791	down
MECR	-0.391024	2.13984	-3.10852	0.00302394	0.0103772	-2.35077	down
MATN1	-0.195774	0.537202	-3.07562	0.00332089	0.0112466	-2.43735	down
LAPTM5	-0.331562	10.786	-3.33553	0.00156152	0.00589895	-1.73663	down
PUM1	-0.562216	5.58703	-3.20587	0.00228467	0.0081597	-2.09095	down
SNRNP40	-0.744673	4.8729	-6.16521	9.92408e-08	2.08193e-06	7.55159	down
ZCCHC17	-0.416897	5.1617	-4.80703	1.308e-05	0.000102795	2.81507	down
FABP3	-0.179154	0.656901	-2.28312	0.0264674	0.0660706	-4.31273	down
SERINC2	0.74033	2.49841	2.48864	0.0160046	0.0430479	-3.8676	up
PEF1	-0.304169	6.26088	-3.65112	0.000598856	0.00259953	-0.837337	down
ADGRB2	-0.33757	0.311312	-6.25637	7.09689e-08	1.5862e-06	7.87849	down
SPOCD1	0.66026	1.94243	2.37838	0.0210313	0.0543072	-4.11024	up
PTP4A2	-0.611079	7.62556	-5.3699	1.789e-06	2.03514e-05	4.7392	down
KHDRBS1	-0.65032	7.06305	-4.4168	4.982e-05	0.000314705	1.52907	down
TMEM39B	-0.389863	3.99316	-4.2227	9.53652e-05	0.000539997	0.907561	down
TXLNA	-0.309486	5.36563	-2.3294	0.0236869	0.0601257	-4.21518	down
CCDC28B	-0.476831	2.67834	-3.71696	0.000487699	0.00217631	-0.64356	down
EIF3I	-0.670519	4.79913	-5.55855	9.07151e-07	1.18679e-05	5.39829	down
LCK	-1.74854	6.48944	-5.35414	1.893e-06	2.12722e-05	4.68441	down
HDAC1	-0.602297	6.61986	-5.68876	5.66075e-07	8.18328e-06	5.85653	down
MARCKSL1	-1.33161	6.20528	-5.9574	2.12645e-07	3.76953e-06	6.80914	down
TSSK3	-0.216929	1.0283	-2.22769	0.0301762	0.0738852	-4.42743	down
BSDC1	-0.18541	5.19488	-2.57864	0.0127366	0.0354965	-3.66314	down
RBBP4	-0.635107	5.76355	-4.51809	3.53461e-05	0.000235721	1.85842	down
SYNC	0.23156	0.205361	2.55447	0.0135487	0.0374362	-3.7186	up
S100PBP	-0.323371	3.88317	-2.8047	0.0070285	0.0213139	-3.12525	down
TMEM54	0.493034	0.613517	2.3457	0.0227716	0.0581498	-4.18046	up
AK2	-0.416119	5.1207	-3.3591	0.00145592	0.00555254	-1.67125	down
AZIN2	-0.662035	0.536956	-9.9405	1.05354e-13	3.73521e-11	20.9955	down
TRIM62	-0.475447	3.54149	-4.21667	9.72901e-05	0.000549142	0.888468	down
ZNF362	-0.760054	4.42306	-5.43953	1.39325e-06	1.65619e-05	4.98174	down
A3GALT2	0.441406	0.756567	2.08452	0.0419548	0.0966507	-4.71281	up
PHC2	0.743777	8.00261	2.68417	0.00968528	0.0281747	-3.4163	up
SMIM12	-0.30204	3.24901	-4.12758	0.000130523	0.00070394	0.607957	down
GJB5	0.274443	0.505388	2.83104	0.00654563	0.020075	-3.06036	up
GJA4	0.508721	0.73242	2.98505	0.00428533	0.0139803	-2.67232	up
TMEM35B	-1.15809	5.56367	-6.85929	7.65042e-09	2.78906e-07	10.053	down
ZMYM6	-0.815284	3.51906	-5.66702	6.12544e-07	8.67812e-06	5.77983	down
ZMYM1	-1.02471	2.54927	-4.83001	1.2075e-05	9.62974e-05	2.89216	down
SFPQ	-0.567549	6.67829	-4.21838	9.67382e-05	0.000546788	0.893904	down
ZMYM4	-0.5797	4.36868	-2.82594	0.00663664	0.0203234	-3.07296	down
KIAA0319L	0.457469	5.43091	2.65942	0.0103338	0.0297471	-3.47487	up
TFAP2E	-0.325866	1.98517	-2.94375	0.00480695	0.0154073	-2.77785	down
C1orf216	-0.431794	3.60651	-2.39365	0.0202596	0.0526068	-4.07716	down
CLSPN	1.31237	1.83228	7.35437	1.22342e-09	6.62228e-08	11.845	up
AGO1	-0.293466	4.36814	-2.7287	0.00861154	0.0254665	-3.30988	down
AGO3	-0.381417	2.67144	-3.00413	0.00406269	0.0133569	-2.62324	down
ADPRS	-0.449259	5.53275	-3.39144	0.00132196	0.00512154	-1.58103	down
TRAPPC3	-0.328491	5.26292	-4.79085	1.38364e-05	0.000107991	2.76087	down
EVA1B	0.566606	2.89893	2.62824	0.0112072	0.0318094	-3.54806	up
LSM10	-0.357888	6.09376	-4.5743	2.91801e-05	0.00020059	2.04259	down
MRPS15	-0.338804	4.65399	-3.72079	0.000481879	0.0021544	-0.632219	down
ZC3H12A	0.554162	5.10343	3.43288	0.00116736	0.00460369	-1.46464	up
MEAF6	-1.06425	4.63101	-7.24668	1.8225e-09	9.08464e-08	11.4552	down
SNIP1	-0.519028	4.064	-4.342	6.40703e-05	0.000387882	1.28802	down
DNALI1	-0.0715334	0.116094	-2.29616	0.0256561	0.06434	-4.28541	down
GNL2	-0.374366	4.48554	-2.49023	0.0159409	0.0429131	-3.86404	down
C1orf109	-0.937021	2.90658	-6.15433	1.03291e-07	2.1494e-06	7.5126	down
CDCA8	1.08182	3.59409	6.23316	7.72982e-08	1.68907e-06	7.79519	up
YRDC	-0.449854	4.02803	-4.55252	3.14326e-05	0.000213539	1.97114	down
MTF1	1.07168	5.61179	6.49752	2.91647e-08	7.81852e-07	8.74608	up
INPP5B	-0.810823	3.64863	-6.655	1.62953e-08	4.95384e-07	9.31437	down
SF3A3	-0.581823	5.97721	-3.82678	0.00034493	0.0016184	-0.315907	down
FHL3	-0.49569	5.63461	-2.85321	0.00616337	0.019051	-3.00543	down
UTP11	-0.336382	4.46267	-3.05143	0.00355642	0.0119162	-2.50059	down
POU3F1	-0.0541981	0.0887353	-2.12741	0.0380639	0.0894305	-4.62898	down
RRAGC	-0.278859	5.14296	-2.40567	0.0196702	0.0513632	-4.05101	down
MYCBP	-0.412177	5.4793	-5.58059	8.3769e-07	1.1139e-05	5.47567	down
AKIRIN1	-0.430024	6.99742	-3.65576	0.000590277	0.00256819	-0.823731	down
NDUFS5	-0.303463	7.94856	-2.46594	0.0169408	0.0451547	-3.91827	down
PABPC4	-0.771047	5.03042	-4.83646	1.18067e-05	9.43568e-05	2.91384	down
HEYL	-0.0909483	0.170174	-2.57381	0.0128953	0.0358754	-3.67426	down
HPCAL4	-1.30746	1.75735	-4.74178	1.64019e-05	0.000124387	2.59695	down
PPIE	-0.81088	3.01543	-6.98975	4.71916e-09	1.92589e-07	10.5251	down
BMP8B	0.640829	2.64445	2.82875	0.00658637	0.0201781	-3.06602	up
OXCT2	1.02444	1.02868	4.83098	1.20341e-05	9.60125e-05	2.89543	up
TRIT1	-0.84895	2.6455	-5.5877	8.16425e-07	1.09176e-05	5.50065	down
MYCL	-1.58491	3.61274	-5.5151	1.06124e-06	1.34315e-05	5.24595	down
ZFP69B	-0.314879	1.69898	-2.18495	0.0333421	0.0804015	-4.51428	down
ZFP69	-0.638899	2.75383	-3.90945	0.000264951	0.00128899	-0.065747	down
EXO5	-0.568917	3.03157	-4.04426	0.000171392	0.000886268	0.348372	down
RIMS3	-0.742527	1.42606	-5.57671	8.49529e-07	1.12768e-05	5.46204	down
KCNQ4	0.107744	0.29833	2.46129	0.0171383	0.0456254	-3.9286	up
CITED4	1.2148	3.2832	3.75541	0.000432235	0.00196277	-0.529457	up
SCMH1	-0.470148	3.14286	-3.52636	0.000879291	0.00362017	-1.19883	down
HIVEP3	-0.318152	1.12864	-2.06341	0.0439935	0.100474	-4.75353	down
FOXJ3	-0.609526	5.19141	-4.32609	6.75784e-05	0.000405485	1.23698	down
PPCS	-0.61714	5.1399	-6.49875	2.90322e-08	7.79773e-07	8.75052	down
PPIH	-0.763795	3.2716	-5.47202	1.2395e-06	1.50819e-05	5.09522	down
YBX1	-1.06495	8.83693	-7.11194	3.00143e-09	1.34274e-07	10.9674	down
P3H1	-0.284059	3.66672	-3.15029	0.00268279	0.00936518	-2.23996	down
C1orf50	-0.460941	2.09342	-5.67637	5.9211e-07	8.45694e-06	5.81281	down
SVBP	-0.529787	4.64609	-4.02828	0.000180534	0.000924845	0.298899	down
ZNF691	-0.706084	3.63651	-5.84827	3.16796e-07	5.18183e-06	6.42111	down
FAM183A	-0.0998395	0.0308812	-2.55856	0.0134082	0.0370913	-3.70926	down
CFAP57	-0.0357328	0.0529475	-2.22261	0.0305376	0.0746414	-4.43782	down
TIE1	-0.171619	0.440265	-2.51663	0.014915	0.0406178	-3.80462	down
MPL	0.281504	0.624438	2.30851	0.0249082	0.0627138	-4.25942	up
CDC20	2.38279	4.21651	8.68329	9.32639e-12	1.32927e-09	16.6152	up
ELOVL1	-0.351391	6.42799	-4.78366	1.41862e-05	0.000110085	2.7368	down
HYI	-0.233043	2.86239	-2.01223	0.0492979	0.110393	-4.85082	down
PTPRF	0.339214	0.676811	2.70838	0.00908708	0.0266864	-3.3586	up
ST3GAL3	-0.230958	1.07616	-2.36063	0.0219611	0.056344	-4.14847	down
IPO13	-0.267655	4.01475	-2.7097	0.00905541	0.0266001	-3.35544	down
DPH2	-0.648808	4.07418	-4.02945	0.000179851	0.000922443	0.302509	down
B4GALT2	0.74404	1.81252	4.38238	5.59467e-05	0.000346921	1.4179	up
SLC6A9	0.700715	1.25387	2.61828	0.0115003	0.0325272	-3.57131	up
KLF17	-0.136823	0.276485	-2.81613	0.00681513	0.0207646	-3.09716	down
DMAP1	-0.50418	4.22098	-5.68165	5.80871e-07	8.32083e-06	5.83144	down
ERI3	-0.748907	3.71568	-5.95107	2.1762e-07	3.83615e-06	6.78662	down
RNF220	-0.716755	4.39844	-6.97943	4.90315e-09	1.98385e-07	10.4877	down
TMEM53	-0.213874	1.52228	-2.37893	0.0210031	0.0542542	-4.10906	down
KIF2C	1.6115	3.07966	7.56262	5.66508e-10	3.52365e-08	12.598	up
RPS8	-1.54039	8.93424	-10.6444	9.23044e-15	5.44989e-12	23.3691	down
TCTEX1D4	0.410413	0.458097	3.03726	0.00370151	0.0123324	-2.53747	up
BTBD19	0.871085	2.55051	3.075	0.00332671	0.0112596	-2.43896	up
HECTD3	-0.260941	4.9799	-3.45828	0.00108127	0.00431823	-1.39286	down
UROD	-0.255999	4.5282	-2.03946	0.0464107	0.104938	-4.79932	down
ZSWIM5	-0.7603	0.842784	-5.24392	2.80694e-06	2.9141e-05	4.30261	down
HPDL	0.931308	1.21193	4.6643	2.14301e-05	0.000155534	2.33948	up
MUTYH	-0.720408	2.60111	-6.24423	7.42127e-08	1.64445e-06	7.83491	down
TOE1	-0.49038	3.98607	-4.26452	8.29964e-05	0.00047885	1.04035	down
AKR1A1	-0.430964	5.40621	-3.29178	0.00177708	0.00659208	-1.85722	down
CCDC17	0.73598	3.14162	3.00332	0.00407188	0.0133856	-2.62532	up
GPBP1L1	-0.25753	6.35137	-2.04711	0.0456266	0.103572	-4.78475	down
TMEM69	-0.522143	5.25975	-4.32003	6.89632e-05	0.000412398	1.21756	down
IPP	-0.429957	2.74069	-2.54904	0.0137375	0.0378913	-3.731	down
MAST2	0.233371	2.79284	2.80581	0.00700752	0.021264	-3.12253	up
PIK3R3	-0.403193	1.64571	-2.87591	0.00579342	0.0180769	-2.94886	down
POMGNT1	-0.816779	3.29239	-4.92139	8.77638e-06	7.34941e-05	3.20006	down
RAD54L	1.43304	1.87619	8.92007	3.96198e-12	6.51322e-10	17.4524	up
LRRC41	-0.241366	3.92996	-2.34822	0.0226329	0.0578322	-4.17507	down
NSUN4	-0.535219	2.81853	-4.13161	0.000128804	0.000695644	0.620598	down
FAAH	-1.10575	2.51368	-7.30143	1.48815e-09	7.74466e-08	11.6534	down
MKNK1	0.770042	5.66552	3.34799	0.00150481	0.00570754	-1.70209	up
ATPAF1	-0.586304	4.22092	-4.54459	3.22948e-05	0.000218246	1.94514	down
EFCAB14	-0.785529	5.21846	-4.7523	1.58152e-05	0.000120583	2.63204	down
CYP4A11	-0.092131	0.118649	-2.88232	0.00569277	0.0178	-2.93283	down
PDZK1IP1	-1.93556	4.68411	-4.36911	5.84986e-05	0.000359522	1.37516	down
STIL	0.915	2.01808	5.13489	4.13585e-06	4.00496e-05	3.92732	up
CMPK1	-1.16202	6.69363	-6.53809	2.51048e-08	6.92654e-07	8.8924	down
BEND5	-0.620632	1.60515	-3.46625	0.00105551	0.00423145	-1.37026	down
ELAVL4	-0.0576992	0.0323513	-4.32887	6.69516e-05	0.000402575	1.2459	down
FAF1	-0.597149	3.71205	-4.66841	2.11289e-05	0.000153543	2.3531	down
CDKN2C	0.597063	3.3319	4.12842	0.000130163	0.000702131	0.610593	up
RNF11	-0.422177	6.81186	-2.32433	0.0239784	0.0607712	-4.22595	down
TTC39A	-0.257538	0.350885	-5.30519	2.25546e-06	2.44726e-05	4.51456	down
NRDC	0.232007	6.81546	2.57131	0.0129783	0.0360673	-3.68001	up
TXNDC12	-0.410815	6.50127	-4.52054	3.50529e-05	0.000233986	1.86642	down
KTI12	-0.405155	4.03394	-2.95553	0.00465235	0.0149983	-2.74784	down
BTF3L4	-0.89263	4.26653	-6.10011	1.26047e-07	2.49481e-06	7.31856	down
ZFYVE9	-0.779831	1.04821	-6.53028	2.58407e-08	7.07451e-07	8.8642	down
CC2D1B	-0.295784	4.40064	-2.80616	0.00700078	0.0212572	-3.12165	down
ORC1	1.58269	3.00214	8.05872	9.11196e-11	7.90344e-09	14.3856	up
PRPF38A	-0.487775	5.26782	-3.95842	0.000226349	0.00112454	0.0838117	down
TUT4	-0.590226	3.65966	-3.62993	0.00063952	0.00275246	-0.899263	down
GPX7	-0.612546	3.91699	-3.36182	0.00144417	0.00551736	-1.66368	down
SHISAL2A	-1.01324	2.46488	-7.50419	7.03013e-10	4.21234e-08	12.3868	down
ZYG11B	-0.431352	4.0454	-2.77784	0.00755437	0.0226903	-3.19093	down
ZYG11A	0.127561	0.411601	2.28557	0.0263132	0.0657148	-4.3076	up
ECHDC2	-0.971804	2.40784	-5.01447	6.32931e-06	5.65234e-05	3.51582	down
SCP2	-0.560584	4.92662	-4.03111	0.000178884	0.000917982	0.30764	down
PODN	-0.313785	0.580684	-2.24352	0.0290725	0.0715226	-4.3949	down
CZIB	-0.731148	4.05285	-6.93004	5.88729e-09	2.28199e-07	10.3089	down
MAGOH	-0.410462	5.67658	-3.9329	0.000245736	0.00120815	0.00573819	down
[truncated: 10,008 more rows]
[truncated: 2 more columns]
